# Supplementary material for: Berberine ameliorates nonalcoholic fatty liver disease by a global modulation of hepatic mRNA and lncRNA expression profiles
Source: J Transl Med. 2015 Jan 27;13:24. doi: 10.1186/s12967-015-0383-6 (PMC4316752; doi:10.1186/s12967-015-0383-6)
Supplement: Additional file 4: Table S3. — The list of BBR-regulated genes. [file 12967_2015_383_MOESM4_ESM.xlsx]

## Sheet: Sheet1
SeqID	logFC (HFD:ND)	P value	logFC (HFD+BBR:HFD)	P value	Cytoband for lncRNAs and gene symbol for mRNAs
XR_008295	-1.87981	0.00357112	1.67625	0.00234934	1p11-
XR_006614	-1.70985	3.85e-05	0.877102	0.026056	1p11-
XR_006700	-0.666074	0.175741	1.22559	0.00309227	1p11+
BC166462	2.5864	1.11e-05	-0.629012	0.0956548	1p11+
BC129114	1.27454	0.0384495	-0.799114	0.182623	1p11+
XR_008876	-1.18159	0.00556624	0.770448	0.0204245	1p12-
XR_006177	-1.82737	0.000104636	0.868866	0.00680177	1p12+
XR_006312	-1.3666	0.001429	0.659196	0.236172	1q11-q12+
XR_007132	-1.22552	0.00716516	1.07956	0.000866967	1q12-
XR_006197	-0.417873	0.0169392	0.793382	0.00881288	1q12-
EU000471	1.94062	2.44e-06	-0.722658	0.0290316	1q12-
XR_007106	-0.499841	0.145015	0.692774	0.0409424	1q12-
XR_006971	-2.11708	0.000112472	0.80337	0.134187	1q12-
XR_006964	-1.18636	0.000655133	0.719185	0.16943	1q12-
BC161882	-0.904913	0.0235292	0.707363	0.0755749	1q12+
XR_006482	-2.05607	8e-05	0.7677	0.276505	1q12+
XR_007164	-1.1211	0.00080994	0.796581	0.00651478	1q21-
MRAK172290	-0.832594	0.00581448	0.671325	0.0257597	1q21-
XR_007202	-0.294113	0.206741	0.616943	0.0359297	1q21-
AF112256	-1.55098	0.00035607	0.897879	0.189755	1q21-
XR_005722	-0.184322	0.627526	0.881668	0.0165866	1q21+
XR_007526	-1.04055	0.0231273	1.09467	0.00319309	1q22+
XR_006793	-0.176333	0.575932	0.752704	0.010137	1q22+
uc.445-	-1.54014	1.96e-05	0.663545	0.0310068	1q22+
MRAK053743	0.82445	0.0147839	-0.602967	0.0579125	1q22+
BC166552	1.41487	0.000323749	-0.60156	0.0123547	1q31-
MRAK002255	-1.87529	0.000170973	0.805747	0.0748694	1q31-
XR_006664	-2.198	0.00101312	0.871878	0.175357	1q32-
MRAK140542	-0.838852	0.0060583	1.07132	0.00110539	1q32+
XR_007744	-0.959864	0.166566	1.28686	0.0318042	1q32+
MRuc009jeh	0.33937	0.0751899	-0.639473	0.000721652	1q33-
XR_006901	-1.32003	0.00885088	1.22911	0.00200827	1q33-
XR_009080	-1.14634	0.0250924	1.17603	0.00497913	1q33-
uc.320P	1.45902	0.00029466	-0.800638	0.0249836	1q33+
BC128710	1.52069	0.0283433	-0.815754	0.235159	1q33+
MRAK158991	0.611347	0.0700219	-0.899386	0.0142001	1q34-
MRAK012966	-1.28303	0.000133994	0.681338	0.146441	1q34+
XR_009313	-1.12182	0.0376545	1.65545	0.000516882	1q36-
BC166576	-0.84398	0.00326064	0.668338	0.00776231	1q36-
MRAK161332	-2.4515	4.9e-05	0.629668	0.165589	1q36-
AF314960	1.84392	3.31e-07	-0.638875	0.0407254	1q36+
XR_005823	-1.39492	0.0125955	1.43667	0.00176061	1q41-
uc.317P	-0.366638	0.188109	1.06124	1.64e-05	1q41+
BC089953	-0.721153	0.00294657	0.604919	0.0264241	1q41+
MRAK134843	-0.267071	0.275343	0.763597	0.000959029	1q43-
XR_009151	-1.31592	0.000321647	0.870068	0.0052311	1q43-
XR_009166	-1.32961	0.00636836	1.17135	0.0150903	1q43-
MRAK037118	0.146446	0.610722	-0.600239	0.0208065	1q43-
MRuc008gea	1.63739	0.000583115	-0.722326	0.0922589	1q43-
MRAK158059	-1.08079	0.00020745	0.709571	0.169149	1q43-
XR_006813	-0.673443	0.0378179	0.802054	0.0128666	1q43+
uc.259-	-0.171906	0.301947	0.618079	0.0215364	1q43+
XR_006948	-0.424211	0.135771	0.689363	0.0331399	1q43+
AF016900	-1.26283	0.00019844	0.805326	0.238465	1q43+
EF673688	-1.48232	0.000148156	0.698259	0.126393	1q51+
MRAK076497	-1.018	0.00120868	0.605224	0.0391831	1q52-
AY325174	-0.974857	2.74e-05	0.716955	0.0010106	1q52+
XR_006737	-1.60975	0.00447822	1.61044	0.00223632	1q54-
uc.294-	1.15785	0.0026104	-0.815063	0.0338874	1q54-
uc.293-	-1.62761	0.00350639	0.753276	0.161252	1q54-
XR_006772	-0.862156	0.0145959	0.946555	0.00382243	1q54+
uc.300P	-1.51412	0.00705811	1.07025	0.0753906	1q54+
MRAK020064	-1.71831	2.92e-05	0.640818	0.398272	1q54+
uc.312-	-1.32667	0.0049807	0.62081	0.341161	1q55-
MRAK011650	-0.832219	0.0183392	1.27884	0.000150678	2q11-
uc.168P	-0.626186	0.0658917	0.614909	0.0419856	2q11-
uc.165P	-1.31449	0.00606504	0.825232	0.0421315	2q11-
uc.164P	-0.641241	0.0300282	0.612951	0.0329684	2q11+
XR_005504	-0.792287	0.0878703	1.17228	0.00519907	2q12-
X83579	4.09971	0.00467288	-1.71969	0.239673	2q12-
XR_005647	-1.43979	0.00685745	1.4215	0.00153572	2q12+
MRAK078294	-1.10771	0.00116945	0.662099	0.010098	2q12+
AY387047	-1.23276	6.47e-05	0.643373	0.141679	2q12+
uc.162-	-1.09368	0.0457154	0.960561	0.168795	2q12+
AB067445	-0.624577	0.0373104	0.618455	0.0810458	2q14-
XR_007836	-0.527221	0.0879446	1.11786	0.0023105	2q16+
MRAK037846	-1.32371	0.00189763	1.12951	0.00273178	2q16+
XR_007365	-2.38498	0.000425029	1.95843	0.0050248	2q16+
XR_008103	-0.840281	0.00893678	0.802122	0.00225523	2q22-
XR_006148	-1.53978	0.00631293	1.32814	0.00535144	2q22-
XR_006089	-1.07672	0.00768934	0.935948	0.00393386	2q22+
MRAK150491	1.37773	0.00129762	-0.655296	0.166709	2q22+
XR_005900	-0.919134	0.0690495	0.780809	0.0313386	2q24+
MRAK049062	-2.60957	0.000218054	1.27192	0.055433	2q24+
uc.136P	-1.53716	0.00622909	0.628342	0.200307	2q25-
MRAK053878	-1.26148	0.000398456	0.604655	0.0720484	2q26-
MRAK162986	-0.988443	0.00400687	0.848794	0.000371805	2q31+
XR_007021	-1.64337	0.00209999	1.41009	0.00143033	2q31+
MRAK143237	-0.614816	0.0094002	0.74815	0.0136113	2q31+
XR_007124	-0.605395	0.343887	1.9603	0.000966341	2q32-
MRAK080456	-1.49341	0.000152629	0.800467	0.00822195	2q32-
XR_007145	-0.828545	0.0410331	1.037	0.00406134	2q33+
XR_008748	-0.729908	0.0934316	0.992816	0.00469231	2q33+
XR_005797	-0.0383408	0.898777	0.761031	0.00451114	2q34-
uc.37P	1.29146	6.8e-05	-0.817685	0.0176515	2q34-
XR_008883	-0.819972	0.00693325	0.738414	0.0568336	2q34-
AB020504	1.53676	0.00432984	-0.957683	0.0621127	2q34-
XR_007366	0.205609	0.391716	-0.820944	0.0053592	2q34+
XR_007026	0.722398	0.0441991	-0.650621	0.00960376	2q34+
MRuc008puh	0.901268	0.00145025	-0.645648	0.0177734	2q34+
MRAK018218	-0.915236	0.0023036	1.01689	0.0286175	2q34+
XR_006435	-1.18693	0.0387765	1.01912	0.0309135	2q34+
uc.37-	-0.94651	0.0419937	1.06003	0.0429955	2q34+
MRAK050828	-1.96521	0.000379584	0.987539	0.0447639	2q34+
XR_007140	-0.341649	0.167933	0.895086	0.000790136	2q41-
XR_008889	-0.986437	0.0276286	1.29266	0.00331631	2q41+
XR_007223	-0.884867	0.0238727	0.936445	0.0196083	2q42-
MRAK034846	-0.208667	0.345557	0.671874	0.0218485	2q42+
MRAK137048	-0.795663	0.00714567	0.690718	0.00748004	2q43-
XR_006022	-0.811665	0.0121809	0.649284	0.0185668	2q44-
uc.30P	-1.1219	0.000151215	0.787456	0.0455109	2q44-
AF034247	-2.17232	0.00571342	2.23678	0.00152444	2q44+
XR_006491	-2.31094	0.00189742	2.16098	0.00111462	3p11-
MRAK045743	0.850314	0.0025594	-0.64148	0.0221558	3p11-
MRAK017969	-1.91367	0.00142802	0.723801	0.0537577	3p11+
XR_006441	-1.58234	3.88e-05	0.784462	0.00562519	3p12-
MRAK042865	-1.41811	0.0080771	0.759975	0.0674248	3p12+
XR_009130	-2.13272	0.00179493	1.79875	0.00242596	3p13-
uc.282P	-2.65709	0.00253129	1.68612	0.00778573	3p13-
XR_005602	-1.53515	0.0266185	1.8914	0.000584111	3p13+
XR_006895	-0.618967	0.0221194	0.636568	0.0295137	3q11+
MRAK008679	-0.32906	0.260231	0.678346	0.0365808	3q12-
uc.82-	-2.1834	0.00173806	0.9978	0.121359	3q12-
uc.77P	-1.66	8.17e-05	0.697549	0.183727	3q12+
XR_007404	-1.65551	0.00838684	1.58622	0.00272421	3q21-
uc.97P	-0.567649	0.0454449	1.26846	6.8e-05	3q21+
MRAK076522	-0.703652	0.0930102	1.21905	0.0033264	3q21+
XR_007820	-0.956441	0.0183296	0.972362	0.00998531	3q21+
uc.105-	-1.92311	0.00119366	1.41422	0.000863256	3q22-
BC086388	1.89924	6.86e-06	-0.883002	0.0102176	3q23-
MRAK020426	-1.30149	5.75e-05	0.752765	0.140249	3q23-
MRuc008keh	-1.27412	0.00341604	0.813845	0.0144343	3q23+
MRAK027939	-2.11615	4.24e-05	0.831115	0.171669	3q23+
MRAK003597	-1.28368	0.0147668	1.22766	0.0058091	3q24-
XR_005766	-1.01404	0.00231263	0.761395	0.00219703	3q24+
MRuc008kjx	-0.832861	0.000873413	0.609458	0.0122287	3q24+
MRAK079376	1.87614	1.35e-05	-0.653223	0.126256	3q31+
AY643517	-1.08529	0.00017219	0.725586	0.146052	3q31+
XR_007017	-1.11335	0.0196904	1.34676	0.00443395	3q32-
MRAK162509	1.4648	0.00383188	-0.669677	0.103949	3q32-
XR_009338	-1.39759	0.0147605	1.28981	0.00218411	3q33-
MRAK080776	-1.0916	0.00166595	0.619391	0.236127	3q34-
BC167069	1.11351	0.00418426	-0.667959	0.0605585	3q35-
MRAK158582	0.0234105	0.919446	-0.609087	0.0396845	3q36-
XR_006113	-0.813786	0.0399924	0.823603	0.0114716	3q36+
BC160836	1.15236	0.000261097	-0.672801	0.0194246	3q36+
MRuc008msl	-2.7893	0.000180526	0.803279	0.175185	3q41-
MRAK011824	-1.67075	0.000527371	1.52907	0.000261891	3q41+
XR_007274	-0.934539	0.0729814	1.20285	0.00251852	3q41+
XR_006806	-0.290411	0.200675	0.711129	0.00283037	3q41+
AY383714	-1.87787	0.0191275	1.92893	0.00148458	3q42-
XR_005931	-0.810288	0.0448824	0.891926	0.0321516	3q42-
AF100787	0.934247	0.00490617	-0.662618	0.0515287	3q42-
MRAK140279	-1.06142	0.00392126	0.677233	0.0609071	3q42-
MRAK080554	-1.85836	1.54e-05	0.612438	0.101028	3q42-
XR_008501	-2.29147	0.000661642	1.86414	0.0029315	3q42+
XR_007625	-1.8665	0.00126817	1.57304	0.00347582	4q11+
MRAK139013	-1.34335	0.00810505	1.03772	0.0241482	4q11+
uc.226-	-1.42965	0.00215638	0.773262	0.222453	4q21-
XR_008034	-0.986076	0.000233406	0.869923	0.0111136	4q22-
MRAK165789	-1.15015	0.00615308	0.717212	0.024876	4q22-
M23890	-1.77106	0.000265467	0.991474	0.164549	4q22-
XR_006136	-1.40715	0.0064552	1.36881	0.00266064	4q22+
BC158832	1.79776	8.91e-05	-0.696887	0.0203267	4q22+
X65777	-2.23467	6.76e-05	0.658067	0.0378874	4q22+
X74917	-1.21224	8.08e-05	0.712255	0.0395586	4q22+
DQ266361	1.9534	0.000181448	-0.783906	0.0666194	4q22+
M18846	-1.96347	1.45e-05	0.677848	0.117406	4q22+
MRuc009bss	-1.26423	0.000180022	0.768019	0.00135526	4q23-
AF352174	1.99476	0.00159399	-0.819883	0.240276	4q23+
MRAK049735	-1.77035	0.00249832	1.44639	0.000678602	4q24-
XR_006550	-1.1551	0.0130263	1.25733	0.00218224	4q24-
XR_006271	-1.4308	0.00642421	1.37111	0.00122236	4q24+
XR_009545	-0.360745	0.147234	0.86005	0.0234008	4q24+
MRAK043458	-0.959002	0.021183	0.88501	0.0264401	4q24+
MRAK030919	-1.18816	0.000571738	0.792646	0.0554556	4q24+
XR_007377	-0.303251	0.184762	0.682316	0.0276646	4q31-
AF217588	1.6012	0.000435825	-1.23275	0.0397324	4q31-
BC098746	2.62366	1.62e-05	-0.82875	0.102235	4q31-
AF217593	2.47351	2.85e-05	-0.760881	0.130183	4q31-
XR_008505	-1.37411	0.00165848	1.74579	0.000564299	4q32-
L07406	2.21787	0.00108121	-0.998523	0.0987349	4q32-
XR_005553	-0.0857427	0.707094	0.730716	0.00174224	4q33-
XR_006579	-1.75557	0.00419802	1.55962	0.000661877	4q34-
XR_007267	-1.03394	0.00748033	0.640863	0.0276026	4q34-
BC092628	0.11261	0.517681	-0.613417	0.0108478	4q34+
BC160898	-0.678134	0.0181959	0.613635	0.0931183	4q34+
MRAK034983	-1.64761	0.0150969	1.93659	0.00123491	4q42-
XR_006432	-1.65684	0.00586503	1.55885	0.0014362	4q42+
XR_006955	-0.468873	0.0751981	0.722315	0.00703296	4q43+
XR_005481	-1.16792	0.000253168	0.962562	0.00493226	4q44-
XR_005972	-1.76745	0.00234913	1.58953	0.000371972	5q12-
AY539877	-0.341453	0.451753	0.824513	0.0481122	5q12-
XR_006176	-2.37833	3.27e-05	1.13929	0.00811533	5q12+
MRAK054214	-1.27667	0.0139162	0.622278	0.308502	5q13+
XR_006727	-1.45531	0.00456957	1.25505	0.00110229	5q21-
XR_006706	-1.17428	0.0331836	1.25854	0.00941619	5q21-
EF688596	-0.94644	0.0323498	1.03998	0.0110614	5q22-
XR_007494	-0.74244	0.00642194	0.634954	0.0164013	5q22-
MRAK133305	-1.23788	0.0125302	0.608162	0.0880034	5q22-
BC098815	1.82209	8.22e-06	-0.748224	0.0776131	5q22+
XR_006341	-0.655094	0.0195855	0.783752	0.00175203	5q24-
XR_006513	-1.1574	0.0216766	1.27044	0.00179008	5q24-
MRAK006843	-1.08404	0.00597066	0.887748	0.0168655	5q24-
uc.251-	-1.93733	0.000535678	0.761643	0.121731	5q31-
XR_007539	-0.708999	0.235646	1.45247	0.00354171	5q32-
BC097389	-1.36744	4.84e-05	0.858989	0.0842806	5q32-
XR_005656	-0.840184	0.0301869	1.19749	0.00239914	5q32+
AY387074	-0.972087	0.0120311	1.49705	7.49e-05	5q33-
XR_007990	-1.80007	7.6e-05	0.891215	0.0935732	5q33-
XR_006457	-1.05024	0.0386606	1.85028	0.000380652	5q34-
uc.21P	-0.817078	0.00261661	0.686003	0.0384193	5q35-
XR_007384	-1.37904	0.00152183	1.09761	0.00196028	5q36-
XR_007046	-0.502636	0.119063	0.857	0.0110446	5q36-
BC166932	-0.866818	0.00646218	0.645667	0.0113828	5q36-
XR_006216	-1.097	0.00546512	0.720172	0.0455276	5q36-
MRuc008vlz	-0.810878	0.0140595	0.801038	0.132211	5q36-
MRAK040827	-1.04244	0.000634381	0.654179	0.184167	5q36-
MRAK015046	-1.94225	0.00103831	0.699544	0.360453	5q36-
MRAK141302	-0.825224	0.016483	0.912535	0.00708077	5q36+
XR_006330	-1.23318	0.00103747	0.858121	0.0105143	5q36+
U53513	-0.325235	0.22823	0.684312	0.0133009	5q36+
uc.18-	-2.66433	0.000415495	1.36373	0.0339142	5q36+
MRAK044571	-0.355215	0.167645	0.751309	0.0363044	5q36+
XR_008093	-1.70217	0.00206762	1.4711	0.00277529	6q11-
XR_005649	-0.993571	0.00197434	0.896333	0.152673	6q12-
S74572	-0.861965	0.014689	0.760466	0.0157354	6q12+
MRAK031639	-2.08741	1e-05	0.850277	0.118474	6q12+
MRAK033685	-0.786621	0.00311949	0.633418	0.00478949	6q16+
XR_006016	-0.725889	0.00818259	0.750789	0.00649724	6q21-
XR_006073	-2.04828	0.00128309	1.84519	0.000342788	6q22-
MRAK137543	-1.20839	0.016094	1.39825	0.00421629	6q23-
MRAK020494	-0.729267	0.0246742	0.622826	0.0529093	6q23-
XR_006373	-0.906116	0.0145379	1.1455	0.000492766	6q23+
XR_006782	-0.702806	0.103	0.838104	0.0262793	6q24-
MRuc007nur	-0.635791	0.00994827	0.654724	0.104691	6q24-
XR_006809	-1.06614	0.00949846	0.997828	0.00282826	6q24+
MRuc007nww	-0.813869	0.042073	0.661126	0.0497601	6q24+
XR_006232	-2.04272	0.00275567	1.81063	0.0026778	6q31-
XR_006556	-0.882088	0.000544628	0.691321	0.0222178	6q31-
XR_006647	-1.14408	0.0435405	1.54168	0.00252158	6q31+
MRAK037609	-0.576582	0.0128824	0.602221	0.0266846	6q32-
MRuc007pdb	-2.21401	8.82e-05	1.04942	0.161049	6q32-
MRAK077390	1.80088	3.48e-05	-0.60882	0.0612037	6q32+
M87785	1.28515	0.000691041	-0.69642	0.0127579	6q33-
MRAK052777	2.05442	2.3e-05	-0.757835	0.0154452	6q33-
MRAK038743	-1.05101	0.00482796	0.609989	0.174811	6q33+
BC088254	1.43928	0.00198758	-0.600961	0.0811213	6q33-q32-
AM293804	1.05566	0.0182519	-0.759697	0.0928933	6q33-q32-
XR_009002	-1.70245	0.00207963	1.5415	0.000218801	7q11+
XR_008814	-1.4626	0.0330048	1.94981	0.000777913	7q11+
XR_005624	-1.0003	0.00283262	0.740168	0.00547284	7q13-
XR_005762	-0.762659	0.00381492	0.606855	0.0381183	7q13-
uc.346P	1.09912	0.0498724	-0.79724	0.0441669	7q13-
MRAK003880	1.06784	0.0020253	-0.652665	0.0540186	7q13-
XR_009359	-1.50387	0.000146521	0.619566	0.185671	7q13-
BC083894	0.448496	0.159609	-0.720382	0.0275973	7q21-
XR_007996	-1.70407	0.00345067	1.39095	0.000458103	7q22-
XR_009442	-1.13074	0.0344507	1.24089	0.0107603	7q22-
XR_005513	-1.91087	0.00133406	1.39755	0.0044306	7q22+
uc.244P	-1.23858	0.00305097	0.769045	0.097387	7q22+
uc.245P	-1.98383	0.0019875	0.72765	0.244908	7q22+
XR_007963	-1.25951	0.00300316	0.932398	0.00423208	7q31-
uc.246P	-1.57502	0.0024688	0.600005	0.28616	7q31+
AY539885	0.311231	0.365601	-0.804435	0.00988473	7q33+
XR_006915	-0.707525	0.016169	0.815592	0.0291584	7q33+
MRAK079870	-0.923099	6.94e-05	0.615564	0.0272009	7q34-
AF079843	-1.83299	0.00397793	0.876306	0.0248383	7q34+
MRuc007xiw	-0.86542	0.0130378	0.968784	0.00759095	7q35-
uc.337-	-1.4759	0.00026814	0.912049	0.0468502	7q35-
XR_005569	-0.924995	0.0123564	1.13338	0.00402762	7q35+
BC089918	1.34171	0.000270109	-0.619997	0.0560356	7q36-
MRAK051374	-0.848441	0.0313304	0.708151	0.0454468	8q11-
MRAK020046	-1.36922	0.000457618	0.706815	0.0728608	8q13+
MRAK140777	-1.71628	1.48e-05	0.680724	0.121586	8q13+
MRAK043711	-1.93131	6.6e-05	0.779757	0.209824	8q13+
MRAK142168	-0.632393	0.0544369	0.929981	0.018272	8q22-
MRAK015320	-1.78517	1.4e-05	0.641932	0.155752	8q22+
MRAK080917	1.31712	0.00111242	-1.76027	0.0148722	8q23-
MRAK034213	1.49552	3.03e-05	-0.754471	0.176038	8q23-
MRAK086064	-1.01933	0.0116458	1.09226	0.00137417	8q24-
XR_007206	-1.45104	0.0127541	1.47565	0.00405257	8q24-
MRAK087786	-1.74391	5.14e-05	0.673668	0.127494	8q24-
MRAK020339	-1.32952	0.00595596	0.789749	0.174097	8q24-
MRAK029384	-1.71973	9.31e-05	0.605616	0.42375	8q24-
MRAK164458	-1.05578	0.00074197	0.736854	0.0202149	8q24+
uc.391-	-0.154734	0.706041	0.728241	0.0410535	8q24+
XR_005796	-1.04353	0.00282215	0.94457	0.00527728	8q31-
MRAK037539	-0.219239	0.304304	0.627943	0.01189	8q31-
XR_006318	-0.990466	0.00888312	1.01939	0.00178625	8q31+
XR_008016	-1.20843	0.00790363	1.02214	0.0108389	8q31+
BC159433	1.14643	0.000152961	-0.664173	0.0922488	8q31+
MRAK039464	-1.12991	0.000392279	0.613347	0.0573211	8q32-
XR_008791	-0.528354	0.116372	0.611231	0.0206083	8q32+
XR_006634	-0.792123	0.0026248	0.614586	0.0238923	8q32+
BC079413	-1.43062	0.000831279	0.817629	0.0267833	8q32+
MRAK038201	-1.27424	0.0086224	0.655199	0.04519	8q32+
XR_007270	-0.82381	0.0195855	0.974795	0.00184833	9q11+
XR_006541	-2.01134	0.00140141	1.88962	0.0012219	9q13+
MRAK017168	2.63225	2.1e-06	-1.12313	0.03634	9q21+
MRAK088931	-1.44791	0.0125635	1.3675	0.00201389	9q22+
MRAK086227	-1.13144	0.00650757	0.648644	0.087499	9q22+
BC089925	1.01155	0.000851327	-0.606584	0.129027	9q31-
BC058491	-1.58739	0.000110685	0.653595	0.276164	9q33-
XR_007631	-0.0202194	0.964374	1.18643	0.00297795	9q33+
MRAK080815	-1.66798	0.000552736	0.689303	0.104028	9q33+
MRAK163949	-1.85507	0.000282122	0.990856	0.089166	9q34+
XR_008750	-1.89413	0.00219248	2.13776	0.000203949	9q36-
XR_007295	1.41201	0.000769772	-1.0169	0.0018395	9q37-
MRAK160691	-1.29843	0.000200569	0.732819	0.159708	9q37-
MRAK137162	-0.981911	0.0025759	0.814221	0.215765	9q37-
XR_006837	0.629741	0.0191009	-0.721484	0.0065363	9q38-
MRAK039494	-0.370298	0.133726	0.814867	0.0142766	9q38+
XR_009226	-0.700139	0.0620202	0.770316	0.0221146	10q11-
XR_007985	-1.42626	0.000185454	0.99819	0.00461998	10q12-
MRAK172594	-0.610141	0.0190451	0.615247	0.0138751	10q12-
BC101877	-1.80617	0.000693523	0.95763	0.147255	10q12-
XR_006694	-1.08812	0.00119143	0.931413	0.0126813	10q12+
BC168182	-2.22941	0.000179869	0.77947	0.0956434	10q12+
uc.177-	-1.45957	0.0114242	0.713131	0.128476	10q12+
MRuc007iji	-1.48037	0.000120484	0.649675	0.171765	10q12+
MRAK032113	-0.614677	0.0327861	0.652761	0.0325491	10q21+
MRAK079955	-1.77884	0.000359798	0.748586	0.0330196	10q21+
XR_009591	-1.05631	0.00832496	1.08238	0.00216206	10q23-
MRuc007jok	-1.7066	0.000123727	0.690368	0.172559	10q24-
MRAK014035	-1.78688	9.6e-05	0.679152	0.166214	10q24+
EU293203	0.840087	0.00924008	-0.883903	0.00782457	10q26-
MRAK086623	-1.67673	6.5e-05	0.755278	0.0870347	10q26-
MRAK037153	-1.15769	0.0011102	0.629321	0.091589	10q26-
XR_006297	-0.0446729	0.849886	0.694646	0.0443641	10q26+
XR_009459	-1.11407	0.00139239	1.07618	0.000378114	10q31-
MRuc007lbs	-1.47871	0.000716131	0.694414	0.0304206	10q31-
MRAK080243	0.847814	0.0113046	-0.77419	0.0257142	10q31+
BC086567	1.30217	0.000879133	-0.630719	0.0530076	10q32.1-
MRAK052212	-1.5305	0.00365976	0.775007	0.118837	10q32.1-
M86514	-1.69867	3.04e-05	0.905367	0.1469	10q32.1-
MRAK051515	-1.73222	0.000134829	0.681514	0.029624	10q32.1+
XR_006785	-1.40711	0.0169498	1.70908	0.00204448	10q32.2+
EF199812	2.42421	2.72e-07	-0.725314	0.0253992	10q32.2+
XR_009483	2.81227	7.83e-07	-0.697904	0.194298	10q32.2+
BC162013	2.40993	0.000958141	-1.46417	0.0130488	10q32.3+
MRAK030583	2.18369	0.00536199	-1.15369	0.0488972	11q11-
XR_005883	-1.21528	0.0287207	1.90354	0.00034684	11q11+
XR_009536	-0.868203	0.20288	2.10133	0.000948127	11q12-
XR_005800	-1.53837	0.0011921	1.28707	0.0023	11q12-
MRuc007zmb	-0.796063	0.0400534	1.20996	0.00048734	11q12+
MRNR_003508	-0.247671	0.431805	1.6371	0.00222943	11q12+
MRAK076695	-0.744673	0.0110295	0.876712	0.00304442	11q21-
MRAK052686	-0.0442075	0.890935	0.86127	0.00929966	11q21-
XR_006416	-2.16722	2.24e-05	0.791316	0.183197	11q21+
AY660012	1.83708	0.00116298	-0.635938	0.260331	11q22-
MRAK039709	-0.58004	0.213344	1.48429	0.000639334	11q23-
XR_005604	-1.30102	0.0021597	1.21482	0.0146426	11q23-
MRAK019338	1.45355	0.000284927	-0.698322	0.0664469	11q23-
M77367	1.6441	5.52e-05	-0.903653	0.00870597	11q23+
DQ394086	1.5811	5.68e-06	-0.884996	0.00990741	11q23+
XR_006962	-0.589013	0.0499686	0.790347	0.0123923	11q23+
MRAK013747	-1.65802	1.99e-05	0.952496	0.0277833	11q23+
MRAK054280	-1.59508	0.000204131	0.725118	0.209769	11q23+
XR_008049	-0.587863	0.123938	0.741592	0.0276129	12p12-
MRuc009ktv	-1.16803	0.00021879	0.737201	0.132851	12p12-
XR_005724	-2.1711	9.46e-05	1.1316	0.0105489	12q11-
XR_008194	1.15353	0.00147353	-0.783102	0.0186054	12q11+
uc.204-	-1.89896	0.00010641	0.74426	0.245194	12q11+
XR_006417	-0.98868	0.133277	1.84496	0.000466936	12q12-
NR_026689	1.07641	0.00150775	-0.917547	0.00622077	12q12+
BC158835	1.83333	3.84e-05	-0.911974	0.0570712	12q12+
XR_007612	1.92994	2.22e-05	-0.694222	0.176839	12q12+
S77491	-1.02231	0.000625091	0.853947	0.0009051	12q14-
XR_006648	-1.01632	0.00349428	0.71746	0.0995463	12q14-
MRAK010394	-1.68365	0.0511877	2.00234	0.00328591	12q15-
MRAK013469	-0.302689	0.222207	0.632238	0.0160176	12q15+
MRAK164674	-0.620566	0.0784301	0.867284	0.00324279	12q16-
XR_008233	-0.611863	0.234162	1.54878	0.00112781	13p13-
XR_007944	-0.740739	0.000951733	0.608182	0.0292639	13p13+
XR_007379	-1.32618	0.000231769	0.88542	0.0164253	13q11-
XR_005721	-1.2123	7.34e-05	0.661232	0.0565227	13q11-
XR_008195	-1.32779	0.00213867	1.17412	0.000657832	13q13-
XR_006528	-2.49168	0.000615674	2.01249	0.00095266	13q13-
MRuc007cmd	-0.811118	0.000676189	0.732873	0.077465	13q13-
MRuc009iho	-1.5249	0.00157131	1.255	0.00214641	13q13+
BC089928	0.365644	0.0901752	-0.808645	0.00262717	13q13+
MRAK086518	-1.95449	0.000315876	1.41599	0.00266293	13q13+
MRAK082434	-1.19005	0.000164295	0.84188	0.00277537	13q13+
BC099745	1.45033	0.0156052	-1.20574	0.0246171	13q13+
XR_008467	-1.52675	0.000297599	0.736575	0.0080882	13q21-
XR_006549	-1.29011	5.91e-05	0.688996	0.0718117	13q21+
BC160825	1.18426	0.0148731	-0.627886	0.0899952	13q22-
XR_006010	-0.535936	0.131846	1.00153	0.0129113	13q22+
uc.38-	-1.70796	5.75e-05	0.819226	0.0839253	13q24+
AB042273	1.91532	7.66e-05	-0.777334	0.127703	13q24+
BC100663	1.39837	0.000641152	-0.787828	0.11468	13q26-
XR_006818	0.943763	0.0114239	-0.688427	0.00974594	13q26+
MRuc007eba	-0.755511	0.00725691	0.602327	0.0171054	13q27-
XR_009083	-2.0058	0.00103495	1.77164	0.00153371	14p11-
MRAK164672	1.43484	0.0016531	-0.70958	0.2004	14p11-
MRAK083511	-1.17141	9.38e-05	0.6825	0.00546509	14p22+
U31866	-0.968911	0.126139	1.60803	0.0056234	14p22+
XR_008536	-0.572877	0.132949	0.733284	0.0391599	14p22+
XR_006620	-0.814661	0.00524192	0.6685	0.023469	14q11-
XR_006345	-0.996137	0.0500293	1.50084	0.000147368	14q11+
MRuc007hru	-1.6667	0.00156073	1.37573	0.00132635	14q21-
XR_008555	-1.19942	0.00968879	1.04517	0.00544084	14q21-
XR_008252	-1.22117	0.013068	1.36672	0.000836777	14q21+
uc.51-	-0.796674	0.00703926	0.70611	0.014315	14q22+
XR_005555	-1.94929	0.000121705	0.718345	0.229507	14q22+
AB262979	-0.206643	0.509338	0.661632	0.0190345	15_random:324114-336092,-
XR_007247	-1.59314	0.0015714	1.34583	0.00248864	15p11-
XR_008707	-1.22443	0.000307128	0.721256	0.0418983	15p11+
XR_007231	-1.1648	0.015462	0.997232	0.00288004	15p12-
uc.235P	-2.04934	5.05e-05	0.712238	0.0694256	15p12-
MRAK043889	-1.42556	5.47e-05	0.608172	0.150444	15p12-
MRAK090167	-1.15752	9.46e-05	0.674858	0.0411572	15p12+
MRAK164995	-1.28763	0.000494857	0.763429	0.0998232	15p12+
BC093392	-1.24784	0.000167665	0.671482	0.0684961	15p13+
Y09170	-1.51102	2.2e-05	0.603772	0.113571	15p13+
XR_006857	-0.531921	0.0151449	0.761452	0.00530512	15p14-
NR_002703	0.82684	0.00401043	-0.702878	0.0177369	15p14-
L37959	1.30695	0.0221616	-0.730603	0.157235	15p14+
MRAK038487	-1.62357	0.00174686	0.657637	0.16464	15p14+
MRAK132400	-1.66975	0.0033835	1.6732	0.000112022	15p16-
XR_005873	-0.60291	0.103473	1.01456	0.00404909	15p16-
XR_008607	-0.577153	0.144921	0.80558	0.0269681	15p16-
U77626	-0.980326	0.00984806	0.904452	0.0390645	15q12-
XR_009094	-1.82996	0.00840192	2.11962	0.000288316	15q21+
uc.347P	1.13024	0.0556993	-1.02438	0.00282312	15q21+
XR_009175	-1.67819	9.38e-05	0.997012	0.0170293	15q23+
XR_005917	-1.25341	0.0177032	1.34019	0.00539987	15q25-
XR_005904	-2.24147	0.00288392	1.96175	0.00149459	16p11-
XR_007500	-1.62352	0.00721907	1.51744	0.00127277	16p11+
XR_007355	-0.878961	0.0266658	0.830086	0.011149	16p11+
XR_005592	-1.66722	0.000962596	1.44934	0.00468791	16p12-
XR_008769	-0.882548	0.00358496	0.712588	0.011752	16p14+
MRuc007tcl	-1.68369	7.24e-05	0.705566	0.178031	16p14+
XR_009613	-0.698769	0.0794756	0.640336	0.0468132	16p16-
MRAK052988	-0.652743	0.0455536	0.842066	0.05912	16p16-
MRAK080926	-1.58444	0.000695716	0.63034	0.176621	16p16-
XR_005733	-1.75629	0.000926612	1.48314	0.00149223	16p16+
XR_008346	-1.29001	0.0193002	1.44205	0.00229001	16q12.2+
MRAK004356	1.94466	2.56e-05	-0.731202	0.0213555	16q12.3-
XR_005754	-1.03271	0.0206096	1.15562	0.00459554	16q12.3+
MRAK003434	-0.810789	0.0090004	0.752601	0.00878597	16q12.3+
AY973242	-2.08405	0.000570468	0.909877	0.0206948	16q12.3+
AY973245	1.68207	0.00496363	-0.625886	0.250279	16q12.3+
XR_009128	-1.20863	0.00225836	0.8741	0.00586399	16q12.5-
MRAK084456	-1.0343	0.0104699	1.13852	0.00220964	16q12.5+
MRAK048713	0.595805	0.00566742	-0.674906	0.00352584	16q12.5+
XR_007148	-1.38054	0.0218931	2.3139	0.000165512	17p11+
XR_007101	-1.5994	0.00326467	1.52345	0.00129166	17p12+
XR_007044	-2.39565	0.000981578	2.11744	0.00147154	17p12+
MRAK153771	2.70937	3.56e-06	-0.852351	0.0620121	17p12+
uc.188P	0.81021	0.0202885	-0.655081	0.175399	17p13-
MRAK172180	-1.06394	0.00356179	0.735776	0.00493922	17p14+
MRAK034400	-0.0456817	0.833767	0.630379	0.0062071	17q12.1-
MRAK163055	-0.266295	0.451276	0.804679	0.00819469	17q12.1+
XR_006778	-0.777299	0.0404226	0.701507	0.0261045	17q12.2-
XR_006798	-0.608618	0.316288	1.32227	0.00373347	17q12.2+
MRuc008imx	-0.647567	0.0157429	0.705919	0.0116043	17q12.3-
MRAK034607	-1.73821	0.000615297	0.696713	0.0447601	17q12.3-
XR_006599	-0.870711	0.153142	1.8382	0.00154434	18_random:44708-45849,-
XR_005922	-0.651461	0.0475901	0.971459	0.00198379	18p11-
XR_008395	-0.648237	0.0700596	0.73668	0.045295	18p11+
XR_009565	-1.27738	0.00199086	0.675693	0.0733483	18p11+
uc.432P	-1.90627	0.000131231	0.929858	0.0412353	18p12+
uc.425-	-0.768706	0.00179391	0.742018	0.0292198	18p13-
XR_007411	-1.09094	0.0204846	0.900193	0.0069701	18q11-
S66184	4.11782	5e-06	-1.31228	0.103093	18q11-
S77494	1.57396	0.00033733	-0.687027	0.231585	18q11-
XR_007321	-1.75066	0.000604211	1.30297	0.00559136	18q11+
XR_006328	-1.47487	0.000127766	0.651723	0.103519	18q11+
XR_006815	-1.68535	0.00831681	1.63457	0.000822033	18q12.1-
XR_005665	-0.620332	0.0840613	0.88098	0.0105352	18q12.1-
MRAK039694	0.860225	0.00641088	-0.72543	0.0623157	18q12.1-
uc.436-	2.61715	1.25e-05	-0.958477	0.055349	18q12.1+
MRAK033751	-1.25386	0.000348012	0.685527	0.0371276	18q12.3-
MRuc008fqw	1.66841	9.24e-07	-0.733696	0.0437918	18q12.3-
XR_006021	-2.16819	0.00277657	0.691572	0.212431	18q12.3-
XR_007548	-1.24673	0.0444511	2.10681	0.000176103	18q12.3+
uc.439-	-0.966792	0.00316848	0.871993	0.00604427	18q12.3+
XR_007393	-1.63156	0.0122542	1.3177	0.00836195	19_random:595258-598145,-
uc.398P	1.02998	0.00764699	-0.820909	0.0829094	19p11-
XR_008450	-1.03803	0.0047827	0.971226	0.010755	19p11+
XR_007841	-0.0299306	0.927717	0.806085	0.0171505	19p13-
AY325245	-1.14145	0.000170818	0.697256	0.0120301	19q11-
MRAK033589	0.962448	0.000646401	-0.723672	0.0763305	19q11-
XR_006504	-2.23591	0.00104228	1.88787	0.00222759	19q11+
DQ839234	-1.71669	0.000781296	0.847238	0.0549426	19q11+
MRAK033026	-0.152028	0.247153	0.640682	0.00861335	19q12-
XR_006841	-1.09111	0.00585858	0.999454	0.0087882	19q12-
AX765734	1.26191	3.54e-05	-0.693346	0.0193956	19q12-
BC090014	-1.70146	1.61e-05	0.908637	0.0415917	19q12-
XR_007010	-1.30022	0.00193927	0.968981	0.00385527	19q12+
MRAK158075	-0.712419	0.0105537	0.614262	0.0173367	19q12+
uc.407P	0.320314	0.0938333	-0.608579	0.0376517	19q12+
MRAK029601	2.99838	5.04e-08	-0.906886	0.130863	20p11+
XR_006899	-0.842894	0.000801039	0.904873	0.00481772	20p12-
BC100265	2.66582	1.57e-06	-1.24551	0.00138271	20p12+
XR_007720	-1.37559	0.00100772	1.04372	0.0170304	20q11+
XR_006356	-0.211634	0.595126	1.06988	0.0029737	20q13-
MRAK154943	-1.36334	0.0254257	1.09555	0.0132971	M:1-1639,+
XR_007009	-0.82526	0.0551091	0.850822	0.0300913	Un:16995642-16996218,+
XR_007175	1.55381	2.4e-05	-0.88903	0.00486781	Un:21941008-21964363,-
MRAK010202	0.303849	0.364091	-0.694871	0.0342938	Un:25676019-25682177,+
XR_007107	-1.61971	0.00737988	1.69449	0.00249334	Un:44364017-44367978,-
MRAK053718	-1.03583	0.000446961	0.729912	0.00178987	Un:5914186-5917046,-
XR_007061	-0.235791	0.547902	0.990801	0.00748344	Un_random:508282-508604,-
MRAK037862	-1.46702	3.96e-05	0.740623	0.0627423	Xq11-
uc.479P	1.12813	0.00772763	-0.656792	0.145503	Xq11-
MRAK032303	-1.42726	3.58e-05	0.681936	0.12929	Xq11+
MRAK011669	-0.529896	0.0352714	0.635903	0.0282251	Xq12-
XR_007981	0.615823	0.0581173	-0.698164	0.0287346	Xq12-
XR_005605	-1.23598	0.0096356	1.3552	0.00316089	Xq13+
XR_008260	-3.12128	7.21e-05	1.33267	0.00422945	Xq13+
MRAK167967	-1.48149	7.94e-05	0.7624	0.0640738	Xq13+
MRAK138241	-1.56869	0.000517921	0.944064	0.228131	Xq13+
XR_005838	-0.0620246	0.848552	1.08748	0.000949556	Xq14-
XR_005957	-0.610166	0.0793051	0.995002	0.00205006	Xq14-
XR_005821	-1.52956	0.00109074	1.0928	0.00411193	Xq14-
XR_007647	-1.11441	0.0295365	1.36584	0.00323314	Xq14+
MRAK021126	-2.2466	0.000296699	0.843742	0.0782167	Xq21-
XR_005515	-1.36677	0.00828247	1.4572	0.00640245	Xq21+
MRAK157422	0.577156	0.110498	-0.87505	0.0207037	Xq22-
AY325254	-0.87173	0.0095327	0.914717	0.00161868	Xq22+
XR_008107	-0.812345	0.0207249	0.647992	0.0396896	Xq22+
MRAK140884	-1.66268	0.00112694	0.710118	0.0641639	Xq22+
uc.465-	-1.38647	0.00014119	0.606607	0.270937	Xq22+
XR_008286	-0.835788	0.0314285	1.21254	0.00156132	Xq31+
XR_008422	-1.56342	3.71e-05	0.682593	0.10398	Xq31+
NR_028321	-1.14455	0.00171978	0.635044	0.135422	Xq31+
uc.476P	-1.54975	0.000938792	0.680857	0.204863	Xq31+
MRAK028278	-0.822192	0.0202345	0.641848	0.172335	Xq34-
XR_005813	-0.0838708	0.808065	1.16582	0.00142899	Xq35-
XR_008441	-0.97722	0.00648438	0.665607	0.00775644	Xq35+
MRAK079567	-1.20122	0.00870613	0.895906	0.0263439	Xq35-Xq34+
XR_006222	-2.63525	0.00135666	2.34906	0.0007778	Xq36-
XR_006375	-1.06569	0.00833344	1.23736	0.00104255	Xq36-
MRAK079502	-1.63653	9.78e-05	0.653871	0.153506	Xq37-
MRAK047008	-0.457556	0.132954	0.718202	0.0277977	Xq37+
NM_001108521	-1.78443	0.000193921	0.601829	0.368245	Tmc1
NM_001100859	-1.63243	0.000566951	0.602539	0.401923	Abpa
NM_001000414	-0.810679	0.0111301	0.602548	0.172077	Olr840
NM_001034157	-0.870807	0.0236966	0.602578	0.271247	Bat4
NM_001015017	-1.56489	0.000267921	0.603753	0.0938299	Olfm2
NM_001012085	-1.31204	0.000116327	0.605189	0.110616	Stam2
NM_001000585	-1.24867	0.0132374	0.605212	0.337717	Olr859
NM_001109406	-1.07026	0.0175728	0.606806	0.0999855	LOC680428
NM_001107625	-1.21444	0.000158983	0.607223	0.0827709	Rtkn2
NM_001137642	-1.03042	0.00753455	0.609181	0.176893	Kif18a
NM_001107372	-1.32926	0.00340592	0.609269	0.174364	Kcng2
NM_001108231	-1.98844	0.000243663	0.609454	0.507991	Asb18
NM_001106525	-0.985012	0.000455537	0.609515	0.124608	Snph
NM_001012121	-1.15041	0.000298502	0.612237	0.131014	Prr5
NM_001007707	-1.35917	8.71e-05	0.612358	0.109998	Brp16
NM_001014210	-1.16763	0.00269397	0.612745	0.218107	Tbc1d21
NM_133610	-1.22304	0.00676467	0.613207	0.111726	Kcnh5
NM_001106987	-1.45478	0.0070612	0.613473	0.347042	Rnf151
NM_001134511	-1.67609	0.00986034	0.613949	0.321393	RGD1307595
NM_001008822	-1.71694	0.000133357	0.614397	0.241123	Krt25
NM_057210	-1.20371	0.000480542	0.615295	0.182745	Sv2a
NM_001108849	-1.32101	0.000444129	0.617139	0.218035	Clec4m
NM_139105	-0.698913	0.0192312	0.617404	0.0506577	LOC100360501
NM_001000157	-1.46485	0.000457534	0.618731	0.111522	Olr124
NM_201421	-1.04913	0.0004868	0.619059	0.0821679	Fgfr1op2
NM_001025663	-0.620073	0.027674	0.620495	0.281078	Rbmx
NM_198782	-1.68513	0.00010011	0.620637	0.352712	Dgki
NM_173140	-0.851483	0.0369502	0.620641	0.143307	Cryba2
NM_001108980	-1.82494	0.000403203	0.620751	0.217961	Ferd3l
NM_053506	-1.31644	0.000426887	0.620961	0.205463	Hrh3
NM_001105886	-1.49286	0.00134827	0.621029	0.0906222	Hoxd13
NM_001143803	-0.715072	0.0191049	0.62116	0.191601	LOC100233213
NM_001012476	-1.41273	3.73e-05	0.621367	0.0502611	Rnase11
NM_057201	-1.12089	0.000608113	0.622287	0.132151	Gpr37
NM_001106035	-0.828841	0.00504704	0.623395	0.12244	RGD1564324
NM_001113409	-1.73469	0.00100932	0.624009	0.162885	Syngap1
NM_001105756	-1.56672	0.0231513	0.626168	0.255537	Pbp2
NM_001107098	-1.05768	0.00021577	0.627595	0.0984452	Gpr128
NM_001000296	-1.25931	0.0151737	0.628215	0.246265	Olr464
NM_001105767	-1.28239	0.007315	0.628783	0.130239	Kremen2
NM_201655	-1.46283	6.63e-05	0.629128	0.108659	Tepp
NM_170668	-0.980978	0.0236773	0.631223	0.325372	Slc13a5
NM_001108107	-0.916544	0.0381447	0.632836	0.275976	Pdzrn4
NM_001100174	-1.07501	0.00205682	0.63285	0.127672	Arx
NM_001000131	-1.27938	0.000444718	0.635947	0.176356	Olr50
NM_001006977	-2.24782	0.000627024	0.637679	0.212924	Adad1
NM_001108616	-1.19467	0.0218632	0.637822	0.339071	Agap3
NM_022284	-2.0947	4.66e-05	0.640327	0.199035	Guca2b
NM_001134614	-1.33152	0.000567049	0.64089	0.0980188	Fabp12
NM_001134538	-1.18555	0.00043702	0.642983	0.200899	Sez6l
NM_001102364	-1.34277	0.000338508	0.644662	0.175178	Cldn6
NM_001000155	-0.956047	0.0228074	0.645434	0.184329	Olr121
NM_001000921	-1.23041	0.0023329	0.6489	0.0623676	Olr753
NM_001109106	-2.07688	0.00013081	0.651599	0.0659026	Hesx1
NM_001039007	-2.13292	0.00034492	0.652195	0.205543	Hrasls5
NM_001126285	-1.72815	0.000203247	0.653423	0.294187	Slc22a13
NM_001000862	-1.55824	0.000670487	0.653505	0.0898106	Olr1186
NM_022962	-1.59565	0.000567708	0.653605	0.207499	Lphn1
NM_001014130	-1.39488	0.00575104	0.657005	0.19286	RGD1309106
NM_001108083	-1.20268	0.005837	0.657383	0.215899	Usp44
NM_001000575	-1.92751	0.000892925	0.659159	0.411487	Olr741
NM_001000878	-1.23399	0.00201495	0.660569	0.195209	Olr1135
NM_001109222	-1.05908	9.83e-05	0.663073	0.102528	Ppp1r3a
NM_001108691	-1.91942	7.67e-05	0.66887	0.229211	Fbxo42
NM_031803	-1.78892	0.000132079	0.668917	0.351589	Gmeb2
NM_001013067	-1.51787	0.00511981	0.673458	0.152907	Klk1b21
NM_022627	-1.30816	0.00543029	0.673864	0.0643226	Prkab2
NM_001105762	-1.7665	0.00267262	0.674801	0.234882	RGD1565166
NM_181376	-1.57122	0.00116533	0.675075	0.0740488	Spats1
NM_001166578	-1.33119	0.0224788	0.675153	0.166815	Cnih3
NM_001001350	-1.76775	0.0148175	0.679052	0.462395	Olr1512
NM_001011916	-1.37941	0.000151021	0.681767	0.109602	Rec8
NM_001107991	-0.903553	0.0169601	0.681919	0.217056	Lrrc38
NM_181092	-1.32135	0.000470691	0.683385	0.155473	Syngap1
NM_001107337	-1.65952	0.00780366	0.683949	0.224333	Nsd1
NM_001012738	-1.52903	0.00492295	0.690268	0.236461	Ckmt1
NM_001047868	-1.02425	0.0136978	0.690285	0.0716377	Ppie
NM_001106827	-1.47315	0.000517322	0.692608	0.117649	Brunol6
NM_012768	-2.18769	0.000110169	0.693195	0.197134	Drd5
NM_057101	-1.01799	0.00151197	0.696055	0.161156	Cyp21a1
NM_001037367	-1.56593	0.0385778	0.696584	0.158421	Asb12
NM_033233	-1.73569	0.000124672	0.6985	0.239283	Prl3d4
NM_031581	-1.66783	0.0324889	0.699486	0.321242	Ppyr1
NM_001079531	-1.11497	0.00691629	0.702509	0.274913	Tpmt
NM_001107837	-1.05681	0.00830581	0.706307	0.0613046	Lhx6
NM_207597	-2.15831	0.00130364	0.708449	0.16263	Olr1078
NM_001108683	-1.65182	0.011377	0.70853	0.132798	Sync
NM_001009512	-1.70601	5.35e-05	0.71129	0.0710031	Vom1r6
NM_153814	-1.62079	0.00116189	0.711777	0.0665326	Cacna1h
NM_001080939	-1.70943	0.000131812	0.716027	0.189399	Tas2r109
NM_001127652	-0.96348	0.011181	0.721475	0.0646501	Ckmt2
NM_001109591	-1.43424	0.000264553	0.722867	0.169381	Jsrp1
NM_001134747	-1.6779	4.96e-05	0.723658	0.129397	Zmat4
NM_021857	-0.692152	0.0319984	0.725132	0.166474	Htr1f
NM_001108392	-2.0584	3.15e-05	0.72563	0.124673	Zic2
NM_001134504	-1.87027	0.00132787	0.729316	0.185759	Klhl23
NM_001109555	-1.52795	4.1e-05	0.731266	0.0599397	LOC689927
NM_017183	-1.39388	0.0289835	0.735571	0.190899	Il8rb
NM_019128	-2.21863	0.00535666	0.736755	0.236879	Ina
NM_001044299	-2.05342	0.0137122	0.739336	0.2734	LOC690784
NM_001127303	-2.05948	0.000240565	0.739637	0.0970357	Itpripl2
NM_001134882	-1.41899	0.0035171	0.740987	0.229531	Meig1
NM_031329	-1.04028	0.000631107	0.741498	0.151822	Ocln
NM_022669	-1.05197	0.0354044	0.74708	0.113025	Scg2
NM_001106582	-1.53771	0.000126907	0.74844	0.124435	Gpr165
NM_001109265	-1.35975	0.00651544	0.750854	0.101777	Zbtb8b
NM_001134573	-0.939968	0.00390854	0.751282	0.112239	RGD1306192
NM_001000946	-1.67383	0.00297106	0.752118	0.26663	Olr260
NM_001107392	-1.87251	0.019807	0.756435	0.105806	Fchsd1
NM_001002802	-2.09839	0.000737511	0.756509	0.384702	Bace2
NM_001011948	-1.92059	0.000113086	0.76131	0.135134	Slc7a12
NM_001107322	-1.82288	0.000138048	0.766561	0.133868	Ank1
NM_031577	-2.40457	0.000106253	0.767002	0.145916	Ghrh
NM_001000876	-1.24069	0.027715	0.767033	0.089438	Olr1144
NM_001014194	-2.24283	4.01e-05	0.769	0.0772532	Dnajc16
NM_001000409	-1.91786	0.0379805	0.772129	0.298612	Olr855
NM_001108462	-1.52675	0.0131359	0.772627	0.25105	Mthfd1l
NM_145780	-1.24726	0.00161196	0.773938	0.101686	Nr2c1
NM_001105959	-1.28168	0.0105552	0.774125	0.125768	RGD1309104
NM_017360	-1.49333	0.000114282	0.775264	0.0617871	Coil
NM_053358	-1.62945	0.000270454	0.77816	0.143987	Ssbp3
NM_001024356	-1.29862	0.00109065	0.779337	0.0943502	H1fnt
NM_001008834	-1.31439	0.000720071	0.780187	0.0773361	RT1-CE11
NM_001008967	-1.81441	0.00177947	0.780214	0.0686461	Vom1r63
NM_001109160	-1.50407	0.00235294	0.781975	0.213944	Flrt1
NM_001106075	-1.54143	0.000242582	0.78219	0.0844415	Klhl26
NM_080688	-1.85467	0.00262064	0.782936	0.189044	Plcd4
NM_001107092	-1.13231	0.00803124	0.783594	0.14292	Iqcb1
NM_001000689	-1.43559	1.95e-06	0.78537	0.0725982	Olr34
NM_001107345	-1.27908	0.0255421	0.787389	0.158875	Tcfap2a
NM_001108146	-1.93938	0.000351855	0.78756	0.059078	Zc3h12c
NM_017140	-1.40192	0.000427076	0.789522	0.119337	Drd3
NM_001134534	-0.887931	0.001527	0.790342	0.170317	Btbd17
NM_012714	-0.996104	0.00203832	0.79219	0.172765	Gipr
NM_001105813	-1.74562	0.00412113	0.795982	0.0949966	Vps53
NM_198790	-0.958442	0.00522663	0.800347	0.231462	Rgsl2h
NM_017018	-1.04078	0.028656	0.80553	0.0703354	Hrh1
NM_001135913	-1.75425	0.000601428	0.807544	0.181366	Enthd1
NM_138538	-1.64244	0.00062131	0.81461	0.143365	Dnm3
NM_130431	-1.82147	0.000162641	0.815454	0.132585	Hspb2
NM_001105870	-1.76842	0.000176701	0.820544	0.179078	Rtp1
NM_001106553	-0.861167	0.00790819	0.820574	0.116333	Alx4
NM_001107590	-1.67163	0.00019382	0.832157	0.074063	Marveld1
NM_172065	-1.76695	0.00280446	0.833071	0.128075	Prb1
NM_001024764	-2.25339	2.97e-05	0.833368	0.130534	Slc36a3
NM_001037516	-1.63153	0.0429583	0.837941	0.123746	Defb25
NM_012718	-1.91285	0.00626117	0.839369	0.159043	Andpro
NM_001108878	-0.957797	0.00655776	0.841105	0.0582008	Thsd1
NM_021664	-1.15037	0.0107024	0.842608	0.129621	Dnase2b
NM_001000350	-0.836883	0.0259697	0.843115	0.120683	Olr672
NM_052805	-2.13981	0.000854878	0.845843	0.0767912	Chrna3
NM_001000159	-2.29373	0.0011281	0.847993	0.133242	Olr128
NM_001000832	-1.31765	0.00129615	0.848701	0.0821235	Olr1642
NM_001014771	-1.91573	0.000489205	0.848724	0.0754672	Gm52
NM_001011949	-0.87313	0.00764331	0.863005	0.0701055	Ccna1
NM_133558	-1.67307	0.000284937	0.86381	0.118503	Nat8b
NM_001105817	-2.1821	0.00116351	0.864162	0.0818544	Sarm1
NM_001033867	-2.00159	5.18e-05	0.864985	0.147014	Crkrs
NM_001009699	-0.908725	0.00945059	0.870387	0.0939567	Mad2l1bp
NM_001000520	-1.99696	0.000391551	0.878203	0.200597	Olr1346
NM_001009519	-1.4368	0.00514216	0.88922	0.0582953	Vom1r70
NM_001108584	-2.18866	0.00576076	0.890074	0.111736	Rapsn
NM_001012124	-1.17272	0.00128847	0.890481	0.130999	Rpp25
NM_001008812	-1.61815	0.000520103	0.8961	0.186707	Krt84
NM_053772	-1.05197	0.030229	0.896202	0.102392	Pkia
NM_001106449	-2.16256	5.84e-05	0.905047	0.222921	Tmod4
NM_173112	-2.54987	0.00100736	0.914407	0.139207	Vom1r101
NM_023982	-1.09622	0.00114023	0.924674	0.0747748	Arhgef11
NM_001024758	-1.53464	0.00965032	0.947467	0.112669	Ttll10
NM_001109028	-1.72377	0.0255067	0.951886	0.0759782	RGD1565784
NM_001109032	-1.47494	6.44e-05	0.958735	0.0807787	Pirt
NM_017191	-1.87845	0.000195514	0.961359	0.154725	Adra1a
NM_001099516	-2.10354	0.0276836	0.966679	0.211342	Vom2r71
NM_133422	-1.57152	0.000206773	0.968855	0.0527788	Znf483
NM_001009529	-1.28298	0.00491412	0.972227	0.0971515	Vom1r87
NM_001109176	-1.33988	0.00314152	0.974241	0.0977637	Fyb
NM_053646	-1.56328	0.000111331	0.987646	0.052843	Asah2
NM_001042619	-1.24247	0.00648758	1.00846	0.0598732	Hsd3b
NM_016998	-1.38201	0.000359098	1.01509	0.107192	Cpa1
NM_057108	-1.67648	0.0071022	1.01686	0.0909351	Serpinb5
NM_022702	-0.895857	0.00254483	1.0388	0.060242	Taok2
NM_001106649	-1.05076	0.000813895	1.04729	0.101419	Ctnnal1
NM_001163607	-1.67329	0.00229227	1.0474	0.129721	Wnk3
NM_001008359	-2.46155	0.000942288	1.0495	0.102804	Fam75a4
NM_001012465	-1.57576	0.000507732	1.05026	0.0544666	Lman1l
NM_001017464	-1.91615	0.0316392	1.05815	0.132034	Btbd16
NM_001107972	-1.22319	0.000206722	1.07541	0.110993	Hivep3
NM_019171	-1.79733	0.000399061	1.07911	0.0562967	Spt1
NM_001000248	-1.4655	0.00111373	1.07923	0.0513931	Olr326
NM_001001050	-1.10256	0.0068299	1.14328	0.0958617	Olr446
NM_001107548	-2.20552	0.0243087	1.15632	0.125127	Usp31
NM_001000093	-2.45988	0.000415974	1.16542	0.0523056	Olr1608
NM_001001024	-1.46493	0.0278854	1.19248	0.0998975	Olr95
NM_001114392	-3.05461	0.00191565	1.22122	0.125799	Gpr39
NM_001108711	-2.48922	0.00582611	1.22991	0.0520964	Snx6
NM_001001059	-1.0928	0.0091788	1.29289	0.0623203	Olr630
NM_214827	-0.753622	0.0139912	1.31108	0.108417	Olr1376
NM_001108923	-2.7465	0.0152384	1.42219	0.0670259	Inpp5a
NM_001047940	-1.84567	0.0131162	1.51019	0.0678758	LOC499469
NM_001024366	-0.773064	0.00703426	1.52521	0.210389	Arl13a
NM_001000099	-2.52746	0.0370969	1.53015	0.0874483	Olr1640
NM_153312	-2.04268	0.0177832	1.81209	0.175698	Cyp3a2
NM_001000809	-1.21343	0.00100204	0.605403	0.0494948	Olr1245
NM_001000777	-1.97928	0.000172637	0.638184	0.0401041	Olr1435
NM_001108967	-2.44125	0.000976988	1.22181	0.0398996	Ntsr1
NM_001008887	-2.0537	0.000204836	1.04556	0.0192274	Serpinb3
NM_001009684	-1.54178	0.000579033	0.802987	0.00592711	Hsd17b13
NM_053562	-1.25793	0.000232826	0.640143	0.0122794	Rpe65
NM_138708	-1.40687	0.00136522	0.762104	0.0127882	Rabggtb
NM_022222	-2.25587	0.000851066	1.12909	0.0464783	Prlh
NM_001108582	-2.07389	8.47e-05	0.896601	0.0483255	Dapl1
NM_001004072	-1.46639	0.00125927	0.720481	0.017828	Pdha1
NM_001047101	-2.69151	0.000391952	1.61123	0.00566227	Adamts7
NM_001033985	-2.01838	5.25e-05	0.89298	0.0306999	RT1-CE14
NM_001034144	-1.8686	8.74e-05	0.731758	0.0492904	Nkx3-1
NM_001014166	-0.627133	0.0222669	0.623912	0.0363499	Il33
NM_001014151	-1.43074	0.0114734	1.39832	0.00111219	Hdhd2
NM_012682	-0.84199	0.0115791	0.656047	0.00890899	Ucp1
NM_012601	-1.0588	0.0116024	0.887833	0.023881	Mpg
NM_031788	-1.58026	0.00131122	0.945338	0.0147764	Rest
NM_031786	-1.67499	0.00178785	1.60983	0.00101458	Trim3
NM_031749	-0.667301	0.00366964	0.630797	0.0121675	Gcs1
NM_013081	-1.79981	0.00131574	1.58908	0.00088664	Ptk2
NM_013074	-1.57823	0.00272043	1.04324	0.0282958	Hcrtr2
NM_001106515	-1.27341	0.000686567	0.757676	0.0387241	Fermt1
NM_001029913	-1.81671	0.011128	1.00118	0.0315643	Nkapl
NM_199269	-2.13934	0.00819938	1.32018	0.0281058	Mdga2
NM_001106402	-2.29302	0.000441341	1.19149	0.0351195	Lhfpl2
NM_001000477	-0.905958	0.0306065	1.18458	0.000966017	Olr1332
NM_001105932	-1.20912	0.00436804	1.1875	0.00267161	Vps29
NM_023964	-1.23322	0.0149181	1.20896	0.00568121	Gapdhs
NM_001000987	-1.83798	0.00136736	1.18493	0.0146016	Olr1128
NM_001000982	-1.9491	0.0422074	1.73098	0.0194611	Olr1185
NM_001105872	-0.969911	0.0195688	0.704879	0.00617147	Mfi2
NM_001105821	-1.59267	0.0008621	1.03238	0.0189856	RGD1560058
NM_212493	-1.27095	0.00230209	1.09741	0.0471735	Olr1750
NM_001000898	-0.911783	0.000149842	0.746379	0.0292451	Olr832
NM_001099512	-0.72196	0.0209986	0.601988	0.0323234	Vom2r43
NM_001105733	-1.07196	0.0426622	1.04861	0.00143411	Cacnb4
NM_022704	-0.772251	0.000760111	0.639005	0.0014592	Mbl2
NM_017097	-1.20919	6.04e-05	0.943072	0.00130731	Ctsc
NM_001109540	-2.48272	0.000969328	1.60196	0.00649726	Nkain3
NM_001106179	-1.36467	0.00628733	0.978141	0.00434158	Tmem208
NM_001109538	-1.375	0.009261	1.57043	0.000475742	LOC689412
NM_001024740	-0.771497	0.00684567	0.770297	0.0248125	Ccdc116
NM_001000799	-1.34723	0.000823113	0.905136	0.019094	Olr1286
NM_001000780	-1.78022	1.77e-06	1.07239	0.0283423	Olr1421
NM_030832	-0.970562	0.00102834	0.651364	0.0164326	Fabp7
NM_001000728	-0.92603	0.0300812	1.0293	0.00878484	Olr1541
NM_001013190	-1.80549	0.000772558	1.11633	0.00511408	Rad23a
NM_001025131	-1.33077	0.0228813	1.91097	0.000252007	Sult2a2
NM_031235	-0.934035	0.00924793	0.972463	0.00230101	Pard3
NM_001044251	-0.753174	0.00407356	0.6501	0.0110297	Fzd8
NM_001106064	-1.38714	0.000281758	1.00321	0.00584852	Cherp
NM_130828	-1.09646	0.000826117	0.954322	0.00072116	Nphs2
NM_001044227	-1.67054	0.000955729	1.35667	0.000371537	Cfhl1
NM_001106001	-0.742569	0.0450758	0.639048	0.0172156	Enam
NM_001017465	-1.77846	0.000429717	0.90069	0.0474611	LOC361914
NM_001001098	-0.899068	0.000607044	0.651447	0.00539297	Olr1515
NM_001001064	-1.52997	0.000590903	1.32965	0.0269407	Olr697
NM_001000502	-0.952703	0.0111015	0.931193	0.0191644	Olr1606
NM_080896	-1.00951	0.03568	1.18917	0.000542019	Hnrph1
NM_001009409	-0.781471	0.0303895	0.60013	0.0487393	Nanp
NM_001008944	-1.70043	0.00266522	0.933121	0.043393	Vom1r59
NM_001012176	-1.62495	0.0013663	1.04341	0.0127694	Rsph1
NM_001000187	-1.20897	0.000339589	0.712944	0.0366753	Olr196
NM_001109498	-1.67891	0.00540644	1.9018	0.000568708	Cdk2ap2
NM_001000120	-1.18621	0.00982022	0.976869	0.0088836	Olr30
NM_053755	-0.772511	0.00750685	0.791694	0.00523958	Slc26a3
NM_001108960	-2.5761	0.006515	1.26116	0.0417007	Otor
NM_001000020	-0.808684	0.0392663	0.949218	0.0291912	Olr1454
NM_001109311	-1.01991	0.000124184	0.603805	0.0436762	RGD1563692
NM_001108857	-1.02562	0.00261796	0.796789	0.0129963	Mael
NM_001108827	-0.949511	0.00334665	0.731664	0.00595303	RGD1306000
NM_001008757	-1.33803	0.0029356	0.650339	0.0448654	Krt33a
NM_001166682	-1.54151	0.000607238	1.11011	0.0496643	Tas2r117
NM_053599	-0.921399	0.000688259	0.600731	0.0052441	Efna1
NM_001166675	-1.12813	0.00298123	1.27934	0.000561923	Rasl2-9
NM_001109238	-1.247	0.000223677	1.06231	0.0146412	Atoh1
NM_001003820	-1.13129	0.00658179	0.853285	0.0366224	Kcnk18
NM_001042505	-0.994355	0.00569427	0.946633	0.00192512	Pitx2
NM_173106	-1.25858	0.000462595	0.791071	0.0325954	Csn1s2b
NM_021869	-0.960747	0.0394455	1.33786	0.000838844	Stx7
NM_001108688	-0.936509	0.00874821	0.90944	0.0386833	Cda
NM_214829	-1.19759	0.0499915	1.37976	0.00570588	Olr1375
NM_053375	-1.44116	0.000254385	0.805665	0.0454533	Hcn1
NM_001111321	-2.34976	0.0137477	1.17772	0.0336074	Vom2r80
NM_053338	-0.801375	0.0175275	0.925796	0.000413235	Rrad
NM_001134863	-0.721322	0.033826	0.825284	0.022255	Stox2
NM_152935	-1.42364	0.00979378	1.29093	0.00203315	Tomm20
NM_019350	-0.818876	0.0392557	0.729904	0.0442466	Syt5
NM_001134701	-1.51218	0.0099316	1.58048	0.000729005	Rt1.aa
NM_145670	-1.95681	0.0178867	1.01058	0.0283272	Bcas1
NM_001047098	-0.852436	0.0156401	0.802365	0.00788409	Cops7a
NM_001107964	-2.42629	9.83e-05	1.33035	0.0243892	Tmem53
NM_001024321	-1.03775	0.0402741	0.821818	0.0390394	Hyal5
NM_001134627	-1.07989	0.00462873	0.952999	0.0262916	RGD1563015
NM_001134607	-0.797204	0.0425699	0.908496	0.00488873	RGD1562608
NM_001134526	-0.897619	0.0369158	0.697995	0.0430901	RGD1305298
NM_001107762	-0.949721	0.0246693	0.80803	0.018701	Nusap1
NM_001007688	-0.679216	0.0313337	0.704952	0.0423005	RGD1359600
NM_001007680	-1.06783	0.0153187	0.90516	0.00778368	Abhd6
NM_001007678	-1.68755	0.00024515	0.775107	0.0414957	Rabif
NM_001108106	-1.55954	0.000533237	1.15792	0.00162744	Plxnb2
NM_001107611	-1.39652	0.000127009	1.0996	0.0123444	Rbm20
NM_133318	-1.32311	0.000210924	0.966786	0.03538	Khdrbs2
NM_172066	-1.07877	0.000505485	0.866562	0.00135511	Slc30a4
NM_053980	-0.985813	0.000685752	0.858382	0.00755921	Arfrp1
NM_001107568	-0.969319	0.00333321	0.681972	0.0186431	Fam18b2
NM_001000323	-2.26099	0.00888946	1.41881	0.0134183	Olr554
NM_144752	-0.640204	0.000992537	0.898272	0.00118863	Oas1b
NM_183402	-1.28138	0.00362167	0.971542	0.00299563	Grinl1a
NM_175766	-2.50095	0.00930301	2.39545	0.00433898	Cyp2j3
NM_012978	-1.25788	0.000150846	0.634449	0.0469083	Lhcgr
NM_001013988	-1.99716	0.0058321	1.91651	0.000500412	Stbd1
NM_001106818	-2.12885	0.000766863	1.03999	0.0148554	Mpzl2
NM_001102417	-0.912911	0.0470326	0.742244	0.0232982	Svs3b
NM_001107299	-0.728927	0.00443883	0.861866	0.000894816	Rgr
NM_001013889	-1.97942	0.0110902	2.36511	0.000441269	LOC291863
NM_001106785	-1.27001	0.000269132	0.812289	0.00184152	Cpsf6
NM_001009517	-0.790651	0.0422087	1.15955	0.0192343	Vom1r3
NM_020301	-1.25447	0.00194291	0.909381	0.0109074	Adam7
NM_001009507	-0.64514	0.0160539	0.848501	0.00916466	Vom1r58
NM_001108931	-1.43921	0.0657569	2.28113	0.000624458	RGD1560350
NM_001130510	-1.31814	0.0786551	1.84897	0.00248461	Dnajb7
NM_138837	-1.28878	0.0777034	1.75693	0.00842525	Pou3f3
NM_021837	-1.19342	0.103003	0.692563	0.046496	Mycs
NM_001126084	-1.13411	0.0833154	0.703677	0.0167062	Mt4
NM_013122	-1.12454	0.150576	0.89887	0.0404493	Igfbp2
NM_001047920	-1.06809	0.117793	1.83554	0.00201563	LOC367195
NM_001134549	-1.05383	0.055068	0.735896	0.0202973	Zzz3
NM_022388	-0.922891	0.0639745	0.974376	0.00274435	Fxyd4
NM_001108122	-0.825431	0.0803068	1.23551	0.0122901	Jrkl
NM_001037513	-0.824367	0.0626641	0.830018	0.0303022	Defb50
NM_012656	-0.790991	0.116878	1.40526	0.00388195	Sparc
NM_001108493	-0.786878	0.0984721	0.976663	0.0220629	RGD1561459
NM_001107437	-0.759541	0.0970553	0.825613	0.0478982	Jph3
NM_001106729	-0.747377	0.085633	1.12629	0.00728932	Eapp
NM_001000908	-0.701954	0.0847788	0.831361	0.0387253	Olr1565
NM_001017449	-0.690409	0.0546494	0.886584	0.00404926	Dph5
NM_031008	-0.690376	0.066598	0.791465	0.00482424	Ap2a2
NM_001025764	-0.662167	0.179625	1.00955	0.0417677	LOC498933
NM_032063	-0.645966	0.118445	0.627801	0.0339257	Dll1
NM_053844	-0.644394	0.0812108	0.698653	0.012782	Tff2
NM_001108978	-0.636497	0.135528	1.12417	0.012612	Pik3cd
NM_001109243	-0.608392	0.0642949	0.658429	0.0215934	Fam176a
NM_201992	-0.604784	0.17743	0.631764	0.0484629	Fcar
NM_001009602	-0.59938	0.0441704	0.829011	0.0038858	Actr10
NM_001008835	-0.59419	0.0837048	1.03662	0.00503049	RT1-CE12
NM_017042	-0.583458	0.126135	1.29525	0.00131338	Ppp3cb
NM_012999	-0.57982	0.0177481	0.621613	0.00581906	Pcsk6
NM_001135916	-0.578688	0.187104	0.644021	0.0310662	Skint1
NM_001024352	-0.574951	0.00853157	0.898829	0.0049592	LOC500827
NM_017142	-0.562653	0.00349395	0.611882	0.0481962	Adcy8
NM_198783	-0.530672	0.103013	0.673756	0.00644526	Ndufaf4
NM_001001103	-0.520508	0.070075	0.622106	0.0107216	Olr1532
NM_001106920	-0.517267	0.0495893	0.676986	0.00479059	Aamp
NM_001164657	-0.51464	0.151237	0.79929	0.00346472	Fcgbp
NM_001106502	-0.510005	0.0432899	0.714939	0.00250302	Usp8
NM_017164	-0.50134	0.103084	0.739469	0.0471044	Capza3
NM_001107126	-0.494282	0.156515	0.757914	0.0212093	Cox19
NM_181476	-0.485593	0.0510034	0.66602	0.0253753	Niacr1
NM_001008832	-0.455911	0.118821	0.826451	0.00199528	RT1-CE1
NM_031779	-0.452492	0.274072	1.12047	0.0118039	Apba1
NM_170666	-0.442282	0.169837	0.624594	0.0123445	Rims4
NM_001109037	-0.428887	0.116244	0.634309	0.0392026	Gemin4
NM_017245	-0.411659	0.0592939	0.683007	0.00321853	Eef2
NM_001001109	-0.409139	0.142985	0.758968	0.0119729	Olr1585
NM_001037528	-0.405585	0.299985	0.643963	0.0148586	Defb43
NM_053637	-0.400415	0.156846	0.705917	0.00488549	Stxbp3
NM_019335	-0.387244	0.0459465	0.649374	0.0183242	Eif2ak2
NM_001025670	-0.375717	0.49468	1.16213	0.0370511	Agpat9
NM_001001066	-0.357941	0.480545	1.46617	0.0311678	Olr709
NM_017248	-0.344133	0.449886	0.755551	0.0167609	Hnrnpa1
NM_001047934	-0.343292	0.366653	0.856723	0.0375099	LOC498705
NM_172073	-0.341732	0.144747	0.96119	0.0125871	Tpbpa
NM_001106726	-0.332671	0.107458	0.609585	0.00516219	G2e3
NM_001044278	-0.3216	0.295493	0.639913	0.0169392	Rnf133
NM_012703	-0.306773	0.423934	1.13073	0.0168101	Thrsp
NM_206950	-0.296419	0.136563	0.602199	0.00868202	Mid1ip1
NM_001024897	-0.294397	0.418907	0.825605	0.0361268	Ehd2
NM_001103351	-0.292477	0.219009	0.605132	0.0209437	Parp9
NM_001037546	-0.290878	0.494787	1.06221	0.0352141	Fgd1
NM_001105779	-0.290089	0.278659	0.691318	0.0175575	Nhp2
NM_031789	-0.264445	0.258079	0.615645	0.0119292	Nfe2l2
NM_153630	-0.257002	0.252326	0.832655	0.0189583	Nalcn
NM_001100710	-0.256512	0.362008	0.68811	0.00912247	Alg2
NM_001009718	-0.219119	0.391939	0.795661	0.0260102	Ly49i6
NM_001103356	-0.214509	0.386745	0.603286	0.0072671	LOC100125364
NM_001012209	-0.203239	0.525482	0.797466	0.0128701	Rnase12
NM_001105798	-0.2026	0.563598	0.72211	0.0462589	Alox12
NM_001005873	-0.191529	0.431498	0.836944	0.0086477	Dhx40
NM_001107785	-0.17878	0.434405	0.654916	0.0143507	RGD1308385
NM_001000000	-0.163205	0.573898	0.65016	0.0181098	Olr1389
NM_001024311	-0.151457	0.708601	0.616308	0.0409061	LOC499806
NM_019286	-0.141937	0.657582	0.720839	0.0164967	Adh1
NM_001024358	-0.126378	0.599168	0.630142	0.0445796	Glb1l3
NM_134389	-0.1235	0.672671	0.622912	0.0397612	Acsbg1
NM_053408	-0.104821	0.72689	0.777757	0.0237332	Chst3
NM_001008898	-0.0250026	0.936126	0.690694	0.02303	V1ra14
NM_134329	-0.0200427	0.947756	0.758249	0.0132416	Adh7
NM_001025002	0.912781	0.0728049	-1.04047	0.0318431	LOC310926
NM_173128	0.905691	0.0656359	-1.04945	0.0274012	Krt20
NM_001014780	0.903544	0.0871085	-1.06314	0.0468042	Pcdhb6
NM_181630	0.887727	0.136194	-1.45213	0.029875	LOC299271
NM_001034125	0.877257	0.0891969	-0.912329	0.0296806	Per1
NM_001015012	0.831655	0.0983418	-0.828456	0.0415911	Rab30
NM_013068	0.767707	0.0560432	-0.696556	0.0242011	Fabp2
NM_001134695	0.758489	0.0640845	-0.807979	0.0146458	LOC100188933
NM_001105844	0.727095	0.0955444	-0.821356	0.0463025	Higd1b
NM_031800	0.712614	0.0739624	-0.985596	0.0172407	Dedd
NM_001108397	0.665812	0.102335	-0.794887	0.0193314	Sfrs14
NM_001108214	0.634995	0.220256	-0.64376	0.0364783	Npas2
NM_022671	0.609465	0.306221	-1.49918	0.0238615	Onecut1
NM_001013180	0.601082	0.0858068	-0.896123	0.01293	Scgb3a1
NM_001013873	0.567678	0.0449251	-0.697546	0.0316692	Pppde1
NM_001024990	0.566337	0.0371895	-0.604376	0.00525835	Amdhd2
NM_001015020	0.565086	0.17521	-0.625812	0.0385161	Tgif1
NM_001107160	0.558674	0.0778501	-0.660702	0.0334035	Asf1b
NM_001006993	0.544057	0.0398635	-0.631304	0.0409082	Sgcg
NM_001014783	0.53924	0.0389505	-0.849052	0.0357899	Pcdhb3
NM_001108287	0.531636	0.200592	-0.811917	0.0344635	Prr11
NM_001012033	0.525373	0.0544301	-0.778237	0.000601755	Paqr3
NM_001106968	0.522451	0.166575	-0.936038	0.025969	RGD1561230
NM_144759	0.514369	0.454794	-0.960879	0.0353844	Asmt
NM_053329	0.501314	0.208281	-1.00407	0.0308133	Igfals
NM_022946	0.500217	0.110549	-0.679702	0.0408676	Dlgap1
NM_133525	0.483443	0.0361485	-0.699855	0.00439831	RGD620382
NM_001134637	0.48158	0.167873	-0.854077	0.0141732	Plin5
NM_001106395	0.478978	0.0409124	-0.61504	0.0251195	Foxo3
NM_001108870	0.462971	0.184657	-0.807477	0.0044169	Scara3
NM_021660	0.44819	0.172875	-0.832966	0.00222362	Ip6k2
NM_199115	0.434235	0.164823	-0.636342	0.0112047	Angptl4
NM_001024331	0.42428	0.123516	-0.669004	0.0363825	Rab43
NM_001037096	0.42116	0.0727479	-0.749886	0.0295007	Rassf2
NM_001108032	0.416617	0.065662	-0.605865	0.0136904	Six6
NM_001108224	0.409884	0.0383845	-1.01274	0.00879457	Vil1
NM_001012115	0.3962	0.147054	-0.848983	0.0065679	Creb3l3
NM_001166275	0.392819	0.077255	-0.623752	0.0227717	Mdc1
NM_001135169	0.367602	0.139945	-0.608752	0.0169822	Tmem14c
NM_031012	0.351493	0.193264	-0.630097	0.032774	Anpep
NM_001009178	0.3416	0.315411	-0.745933	0.0261403	Pou5f1
NM_001007146	0.333981	0.0882181	-0.824632	0.0094982	Tob2
NM_138502	0.323953	0.197668	-0.61629	0.00842697	Mgll
NM_001047861	0.306138	0.0702304	-0.885336	0.031067	Pkn3
NM_001106207	0.302646	0.484221	-0.911982	0.0193837	Myct1
NM_001106074	0.301024	0.134241	-0.637212	0.0216525	Crlf1
NM_001107685	0.229352	0.554707	-0.702809	0.0471749	RGD1560010
NM_031562	0.228418	0.455511	-0.912257	0.0121062	Csn3
NM_021759	0.218318	0.27589	-0.637689	0.0459151	Lypd3
NM_001025151	0.212552	0.532777	-1.18358	0.0298264	LOC500625
NM_001107798	0.210342	0.575313	-0.63526	0.0248018	Gdap1l1
NM_017306	0.165301	0.494404	-0.67909	0.0233832	Dci
NM_012710	0.154671	0.55685	-1.44672	0.00298471	Semg1
NM_001139491	0.117553	0.673421	-0.720411	0.019987	LOC680200
NM_001145072	0.0797438	0.869872	-0.647534	0.0360629	Iqcf5
NM_001105928	0.0652886	0.816448	-0.684591	0.0177214	Vps37b
NM_001109496	0.0544473	0.857713	-1.04847	0.0176166	LOC688390
NM_001014120	0.0290084	0.920179	-0.634058	0.00852632	Fkbp10
NM_019274	0.00227386	0.991934	-0.666993	0.00989281	Colq
NM_012676	0.976288	0.00713057	-0.731497	0.0215514	Tnnt2
NM_001107074	1.32098	0.00209592	-0.900601	0.00514143	Cd7
NM_012603	1.4329	0.0337129	-1.28737	0.0161826	Myc
NM_031771	1.01036	0.00169357	-0.608985	0.02224	Thbd
NM_001024245	0.798387	0.00963145	-0.680141	0.0150224	Ccdc32
NM_013007	1.30937	0.0195623	-0.938131	0.0489726	Pnoc
NM_012567	1.18401	7.29e-05	-0.672416	0.0112406	Gja1
NM_001014009	1.15992	0.0141703	-0.895357	0.0354614	Fam65b
NM_130401	1.44592	0.000874703	-0.826077	0.0298661	Pdzk1ip1
NM_031677	2.06085	0.00310868	-1.17803	0.00919427	Fhl2
NM_017356	0.9607	0.002173	-0.733414	0.0118736	Hpcal1
NM_198760	0.605831	0.0466904	-0.734166	0.00241086	Slc16a6
NM_001105943	1.71683	6.38e-07	-1.24321	0.00830091	Il27ra
NM_001033062	1.42366	0.0327442	-1.6982	0.034347	Cldn23
NM_031590	1.75475	0.00132348	-0.853216	0.0475522	Wisp2
NM_017242	2.20262	0.020901	-1.53405	0.0455933	Lsamp
NM_017226	0.990922	0.00118819	-0.921936	0.00642706	Padi2
NM_212532	1.29316	0.000147185	-0.72918	0.0123829	Ddah2
NM_199104	0.954714	0.000573835	-0.836366	0.00761083	Zfyve27
NM_001037362	0.948236	0.00503703	-0.720569	0.00737172	MGC125086
NM_001037353	0.762597	0.0473833	-0.709659	0.0375819	Etv6
NM_017187	1.37036	0.000148148	-0.78207	0.00794313	Hmgb2
NM_017185	1.37466	0.0487427	-1.16567	0.0396416	Tnni2
NM_017146	1.15524	0.00193902	-0.821096	0.0349039	Mcpt10
NM_001106295	0.678144	0.0138996	-0.62697	0.00973455	Tufm
NM_001100984	1.41382	0.0001713	-1.03611	0.018237	Ncf2
NM_017127	0.974649	0.00154545	-0.824367	0.0148461	Chka
NM_017105	1.20066	1.94e-05	-0.732122	0.0312506	Bmp3
NM_001106239	0.700227	0.00919114	-0.636217	0.0194461	Mrps12
NM_001040019	1.63769	0.000109823	-0.904956	0.00717523	RGD1562373
NM_001105773	1.33279	0.000892367	-0.694591	0.0175895	Chtf18
NM_017098	0.975737	0.0331518	-0.794584	0.0282841	Fabp6
NM_031349	0.844541	0.029576	-1.13182	0.00874217	Aplnr
NM_017049	0.725877	0.000903186	-0.71568	0.00147911	Slc4a3
NM_031315	4.00433	0.0018606	-2.30058	0.00382557	Acot1
NM_001024791	1.19376	0.0163405	-1.02505	0.0308776	Epn3
NM_001024779	0.924751	0.000962943	-0.727805	0.00942638	Cyp2u1
NM_030855	0.82973	0.000257997	-0.649779	0.00302016	Lig1
NM_001013187	1.19906	0.0243299	-0.907831	0.033426	Slc25a30
NM_001009495	2.02931	0.00830015	-1.0693	0.0249732	Ly49i4
NM_001143817	0.686662	0.0269282	-0.690514	0.0139176	Slc26a6
NM_001109508	1.4627	0.00112067	-0.753197	0.019371	Lrfn4
NM_001017459	1.02537	0.00880557	-0.606861	0.0481846	Mdm1
NM_001031662	0.961736	0.000100653	-0.679405	0.0158148	Coq4
NM_019904	1.001	0.000893513	-0.765575	0.0356657	Lgals1
NM_001012129	0.677002	0.00698747	-0.618047	0.0266172	Satb1
NM_001012127	1.17599	0.000978474	-0.771524	0.0115341	Mapkapk3
NM_001012102	2.15091	0.000108005	-1.13033	0.0304761	Kif12
NM_053716	1.68725	0.00167871	-1.0581	0.0282058	Fbp2
NM_001008856	1.66487	0.0158765	-1.49091	0.0411841	RT1-O1
NM_001012078	0.981427	1.81e-05	-0.699229	0.0105711	Sema4a
NM_022534	1.04676	0.00047301	-0.614494	0.0138792	Tcn2
NM_153726	2.23037	0.00122575	-1.27912	0.0364777	Ly49s3
NM_001080907	0.60306	0.00866158	-0.625359	0.00478039	Zfp639
NM_138907	0.831712	0.0299702	-0.928195	0.0229709	Acot2
NM_001008776	0.859318	0.0184513	-0.873884	0.00575331	Serpina11
NM_001008753	0.953442	0.0103851	-0.632824	0.00970748	Krt23
NM_001109296	1.59536	0.00094278	-0.664324	0.0277403	Wdr51a
NM_138836	1.47959	0.00167977	-0.980465	0.0286015	Prss8
NM_134406	0.765233	0.0150913	-0.743576	0.010564	Pacs1
NM_001004265	1.23241	0.000147655	-0.709289	0.00862945	Spint1
NM_173136	0.885151	0.00288018	-0.767324	0.0107332	Akr1b8
NM_001134960	0.837058	0.000708059	-0.607409	0.022372	Rad54l
NM_053400	0.828322	0.0315511	-0.697241	0.00450773	Tle3
NM_001008562	1.24721	0.00088156	-0.767211	0.00803089	Lmcd1
NM_022221	1.43685	0.00123217	-1.00021	0.0266308	Mmp8
NM_001109065	2.26801	0.000239007	-1.24017	0.037935	RGD1563482
NM_001039610	0.866573	0.00439749	-0.676368	0.0299276	Ube2cbp
NM_053352	2.13805	0.000143519	-1.27033	0.0335673	Cxcr7
NM_001109012	1.13616	0.00151411	-0.644271	0.0420988	Rp2
NM_021774	1.0746	0.00195162	-0.656068	0.0127129	Fhit
NM_001003654	0.932703	0.000170315	-0.801325	0.000905614	Pard6a
NM_001003653	0.836389	0.000485801	-0.728244	0.00336659	Pard6a
NM_021751	1.49583	0.00617336	-1.01314	0.0255153	Prom1
NM_001165936	1.21371	0.000443622	-0.737232	0.00815413	Ddah2
NM_001108510	1.07227	0.0179605	-1.52592	0.00201095	Dusp8
NM_022187	1.28116	0.0025551	-1.02281	0.00210368	Plk3
NM_138539	0.921005	0.00124237	-0.603785	0.0135729	Dnase2a
NM_001008363	0.981796	0.0104667	-0.817375	0.0215875	Zfand2a
NM_001107997	1.30875	0.00439074	-0.909858	0.0414022	Mmel1
NM_133652	1.224	0.00361884	-0.649038	0.0241022	Cspg5
NM_001108366	0.888579	0.00201978	-0.772349	0.00653805	Vrk2
NM_001108322	0.773889	0.0137978	-0.779096	0.0489041	Tbx1
NM_001077646	1.2038	5.97e-05	-0.654697	0.0199596	Cd3g
NM_001007754	1.01199	0.00440415	-0.686126	0.00911459	Rassf1
NM_206845	0.969527	0.0199579	-0.84962	0.00924432	Dnajc27
NM_001134516	1.04085	0.0208768	-0.634159	0.0189349	Uap1l1
NM_001108216	0.767983	0.0116042	-0.678085	0.0131065	Nck2
NM_001047858	1.38346	0.00016304	-0.922039	0.00146626	Srxn1
NM_001107712	1.23016	2.43e-05	-0.637426	0.0169682	Cttnbp2nl
NM_001007684	1.43345	0.000269627	-0.96885	0.00183383	Klf2
NM_001107702	1.87195	0.0249434	-1.0554	0.0499071	Fcrls
NM_001007668	0.77591	0.00941826	-0.626191	0.0182192	Fam100a
NM_001108155	1.0964	0.00362709	-0.860918	0.023111	Kif23
NM_001108140	0.878245	0.000616862	-0.654899	0.00637127	Cd3e
NM_001107687	1.34077	0.0095446	-0.700933	0.0111658	Rab25
NM_172044	1.10438	0.00622036	-0.790901	0.0350752	Mcpt2
NM_001108059	1.74625	0.000266147	-1.27319	0.025119	Elk1
NM_001107564	1.45916	0.0146529	-1.04897	0.0433317	Ano1
NM_057188	1.01518	0.00123332	-0.722738	0.0479353	Gmpr
NM_001107527	2.32213	0.00717561	-1.84015	0.0251286	Man2a2
NM_057121	1.08349	0.0289486	-1.00874	0.0407817	Slc15a1
NM_175869	1.33805	2.21e-07	-0.734838	0.0234104	Plod2
NM_012967	1.17976	0.000327047	-0.60865	0.0412483	Icam1
NM_012946	0.832344	0.00425147	-0.721324	0.0396408	Sparcl1
NM_012862	1.64344	0.000860952	-0.834268	0.0322255	Mgp
NM_001107285	1.32106	0.0108892	-0.719261	0.0470516	Gpc5
NM_012812	0.880373	0.040223	-0.879327	0.012588	Cox6a2
NM_001107229	1.00062	0.0343872	-0.975241	0.0400499	Depdc5
NM_001106748	1.94993	0.012998	-0.732575	0.0328926	Batf
NM_012779	1.54081	0.000502811	-1.10013	0.0144391	Aqp5
NM_013174	1.04744	0.0277961	-0.979641	0.0217412	Tgfb3
NM_013151	2.97459	1.75e-08	-1.17405	0.00115202	Plat
NM_013132	2.09601	1.91e-07	-0.808366	0.00243065	Anxa5
NM_012649	1.35221	0.00137097	-0.690205	0.0262405	Sdc4
NM_001014100	3.15029	8.28e-07	-0.996	0.0159309	Neurl3
NM_001025675	1.84394	5.01e-06	-0.735408	0.0234723	Tubb6
NM_001106572	3.05149	7.22e-05	-1.24023	0.02898	Olfml2a
NM_001106542	2.22698	0.00014749	-1.15049	0.00826303	Ube2c
NM_001137645	2.46946	2.16e-05	-0.969878	0.0367753	Fgd6
NM_001014039	2.01928	6.61e-05	-0.627312	0.0344027	Tnfaip8l2
NM_012515	1.70398	0.000105552	-0.825438	0.0229067	Tspo
NM_017350	2.19933	9.52e-07	-0.75308	0.0190119	Plaur
NM_017349	2.52451	7.44e-05	-0.867235	0.0421251	Fxyd2
NM_017312	3.46411	1.64e-07	-1.42794	0.0020772	Bok
NM_001129997	1.78508	2.16e-05	-0.647093	0.0333924	Ehbp1l1
NM_001105971	2.60789	1.31e-06	-0.666432	0.00595743	Slamf9
NM_001005880	1.74324	6.71e-07	-0.660167	0.0109576	Clec4a2
NM_001025415	2.31657	5.72e-06	-1.04098	0.011737	Ch25h
NM_001013433	1.79974	3.86e-06	-0.863191	0.0090621	Arl11
NM_001106397	3.3455	8.88e-07	-1.16981	0.0280918	Mical1
NM_031506	2.0291	6.41e-05	-0.864096	0.0395212	Cftr
NM_001024966	1.91988	3.65e-05	-0.747227	0.0484093	Samd14
NM_017207	2.76581	1.42e-06	-1.02869	0.0165772	Trpv2
NM_053894	3.02434	7.11e-08	-0.914847	0.00476598	Jdp2
NM_017173	1.79964	0.000388023	-0.818142	0.00384466	Serpinh1
NM_001106244	1.76054	0.000597747	-0.836167	0.010563	Polr2i
NM_001079942	2.65476	8.12e-08	-0.759509	0.0214268	Sema3b
NM_001105766	2.72712	3.17e-05	-0.693595	0.0491444	Pkmyt1
NM_017076	2.14702	4.54e-06	-1.22581	0.00044778	PVR
NM_017066	2.18403	8.82e-06	-0.857853	0.00270519	Ptn
NM_001013218	1.37833	0.000488579	-0.649922	0.00511942	Reep6
NM_001106112	1.88642	0.000292151	-0.790412	0.019196	Gmnn
NM_030844	1.575	2.52e-05	-0.601862	0.0357324	Ica1
NM_053843	1.7663	0.000124235	-0.687941	0.0498059	Fcgr2a
NM_001009488	1.71247	0.00160614	-1.00297	0.0485718	Ly49s6
NM_001079710	1.70829	5.02e-05	-0.65888	0.0413528	Gpr18
NM_001013086	2.56649	3.91e-07	-0.694135	0.0446699	Capg
NM_001025029	2.2001	4.77e-05	-0.975954	0.0252665	Tifab
NM_001013048	1.72644	4.48e-06	-0.727855	0.00103474	Igfbp7
NM_053819	1.80887	1.22e-06	-0.709311	0.0291008	Timp1
NM_001082409	2.96436	2.06e-05	-0.65492	0.0336252	Fbxw17
NM_031114	2.03544	1.94e-07	-0.688597	0.00890199	S100a10
NM_130741	3.01791	4.14e-05	-0.73788	0.0249014	Lcn2
NM_053806	1.99801	4.46e-05	-0.677201	0.012818	Kcnk6
NM_031054	1.90126	2.26e-05	-0.855429	0.00483586	Mmp2
NM_019905	3.05164	2.78e-09	-0.923953	0.00799632	Anxa2
NM_001012134	1.4213	7.6e-06	-0.646182	0.0125197	B3gnt7
NM_001012125	2.01476	1.97e-06	-1.11383	0.0124358	Loxl1
NM_022600	1.73506	1.6e-05	-0.730295	0.0207387	Adcy5
NM_001109441	1.64773	9.42e-05	-0.650836	0.0116213	LOC681383
NM_001009353	1.77579	1.88e-05	-1.05918	0.00357737	Pla2g7
NM_053702	1.49121	0.00178475	-0.882924	0.0392664	Ccna2
NM_023021	3.12867	6.81e-09	-0.782171	0.0135019	Kcnn4
NM_001012006	1.71154	0.0010632	-0.630107	0.0332822	Ace2
NM_053669	1.58599	0.00112166	-0.755015	0.0468296	Sh2b2
NM_053635	2.16782	5.41e-06	-0.634408	0.043783	St14
NM_001108825	1.52909	0.000246828	-0.812911	0.00981819	Itk
NM_001108790	1.61604	5.91e-05	-0.79621	0.0271048	Tmem14a
NM_021909	2.21645	2.41e-07	-0.97166	0.00129845	Fxyd5
NM_134455	1.64603	2.8e-05	-0.669742	0.0105541	Cx3cl1
NM_134452	2.1123	9.19e-07	-0.762806	0.0221163	Col5a1
NM_001034920	2.46711	1.17e-06	-0.940023	0.0130859	Cblc
NM_001004264	2.80501	1.55e-05	-1.10405	0.0232045	Traf4af1
NM_173126	1.97381	3.45e-05	-0.718136	0.0170847	Nid67
NM_001004232	1.39173	2.65e-05	-0.671747	0.0280188	Fscn3
NM_173114	3.07164	5.26e-08	-1.15508	0.00893296	Parm1
NM_022303	2.26098	2e-05	-0.791848	0.0366319	Card9
NM_053453	1.9287	2.35e-05	-1.01105	0.0178034	Rgs2
NM_053407	1.31416	0.000420556	-0.651943	0.0255763	Asah1
NM_021859	2.79151	2.54e-06	-1.0495	0.0191009	Matk
NM_134352	2.32154	7.32e-07	-0.845439	0.0136338	Plaur
NM_139192	3.07924	8.97e-05	-0.602044	0.0418096	Scd1
NM_022266	2.37409	1.6e-05	-1.39374	0.00180005	Ctgf
NM_001109066	1.64095	0.000341553	-0.757291	0.0179731	RGD1562310
NM_053385	1.50189	0.000102349	-0.809199	0.0167534	Prelp
NM_053365	3.48613	4.01e-10	-0.761535	0.0135302	Fabp4
NM_001004095	1.63857	4.23e-06	-0.675302	0.0142154	S100a11
NM_139038	1.43693	8.53e-06	-0.817895	0.0258096	Rin1
NM_001108475	1.42177	2.34e-05	-0.623608	0.0132552	Vasp
NM_001108452	2.20529	1.69e-07	-0.708876	0.033279	Cotl1
NM_138524	3.47339	1.76e-07	-1.10098	0.0117372	A3galt2
NM_001085369	2.03268	0.0017964	-1.13597	0.0249765	Kif2c
NM_001127560	1.71721	5.13e-05	-0.704426	0.0312388	Sytl3
NM_145673	1.27387	0.000363681	-0.634897	0.0294267	Mafk
NM_001127543	1.57635	8.11e-05	-0.666771	0.0211176	Fermt3
NM_001107909	2.24491	8.12e-05	-0.848021	0.00572248	Map3k6
NM_019285	2.07873	1.57e-05	-0.771429	0.0174223	Adcy4
NM_001003401	2.39597	5.57e-05	-0.787566	0.00786232	Enc1
NM_001077674	1.29622	2.95e-05	-0.672554	0.00157431	Hlx
NM_001107877	2.25077	5.36e-05	-0.781525	0.00366295	Adamts9
NM_001039344	2.80419	1.94e-08	-0.664136	0.0289443	Tes
NM_001135009	1.9773	5.92e-07	-0.695971	0.0216707	Col4a1
NM_001007713	1.76966	9.22e-05	-0.664526	0.0154725	Tmbim1
NM_001002851	1.31573	9.68e-06	-0.6785	0.000818943	Nenf
NM_001108172	4.00099	1.27e-05	-1.46728	0.0490615	Ttk
NM_001108112	1.75989	7.76e-05	-0.930944	0.0150698	Racgap1
NM_001033893	2.67554	6.13e-05	-0.821095	0.00263654	N4bp3
NM_021261	2.95327	1.85e-06	-0.976805	0.0222369	Tmsb10
NM_001107570	2.65004	5.74e-06	-1.00272	0.0154853	Tmem151a
NM_001015016	1.42377	3.79e-06	-0.613695	0.00803743	Cd72
NM_053963	6.06438	1.5e-10	-1.27296	0.00332507	Mmp12
NM_001106904	1.64728	8.79e-06	-0.709936	0.0329387	Map4k4
NM_213561	1.42937	9.41e-05	-0.723876	0.0106634	Tcf19
NM_020540	2.46734	4.61e-07	-1.17075	0.00227005	Gstm3
NM_001013941	1.81052	6.23e-05	-0.862076	0.0122178	LOC298795
NM_182824	2.72266	7.78e-08	-0.942373	0.0133018	Cd276
NM_001013918	2.37624	1.05e-06	-0.850207	0.0228373	RGD1309540
NM_001013914	2.82436	3.68e-06	-0.87704	0.0413445	Slc44a3
NM_001013903	3.14178	4.56e-06	-1.08573	0.0409856	Tmem171
NM_001106884	5.06399	1.8e-08	-1.13525	0.039241	Trem2
NM_001107297	1.97196	9.18e-08	-0.629654	0.0120867	Arhgap22
NM_001107279	1.62122	9.77e-05	-0.9399	0.028897	Pcdh17
NM_012798	1.67543	4.55e-05	-0.627417	0.0116448	Mal
NM_001107195	2.4454	2.35e-05	-0.962941	0.0474702	Olfml2b
NM_001107190	1.45688	2.41e-05	-0.656794	0.0362402	Rabgap1l
NM_001025767	2.6653	2.93e-07	-0.777961	0.0365606	Blnk
NM_001025753	1.8964	8.28e-06	-0.637651	0.047234	Rem1
NM_001025740	2.98118	1.46e-05	-1.16645	0.0225531	Rrm2
NM_001025733	1.99817	2.26e-05	-0.747017	0.0195671	Procr
NM_001126289	1.56894	7.98e-05	-0.767272	0.0232264	LOC363326
NM_001126276	2.22691	9.69e-06	-0.817902	0.0491278	Znf579
NM_001024286	1.85008	0.00103267	-0.700603	0.0429983	Spib
NM_001008884	3.07972	7.2e-06	-1.95131	0.214082	RT1-Db1
NM_017272	3.52531	0.0335469	-1.75665	0.183475	Aldh1a7
NM_001012648	1.82165	0.0435644	-1.63853	0.084399	Klri2
NM_001106171	1.48475	0.0383909	-1.42925	0.14681	Tox3
NM_001106799	4.98507	0.000254666	-1.40464	0.292021	Mmp27
NM_001107189	2.45822	0.00128313	-1.28621	0.056549	Tnn
NM_001134576	1.5825	0.0287449	-1.2679	0.0756792	RGD1306739
NM_019203	1.90386	0.024669	-1.20591	0.126339	Tsx
NM_024390	2.46208	0.000321153	-1.19793	0.0948672	Hpgd
NM_001012028	1.77254	0.00596737	-1.18992	0.0544004	Nuf2
NM_001164505	2.11003	0.00113628	-1.18327	0.0909317	Rnf165
NM_012851	1.7808	0.00119908	-1.17979	0.0511458	Hsd17b1
NM_001107726	1.70472	0.00376275	-1.16869	0.0618496	Rrh
NM_013170	3.37326	9.48e-05	-1.14591	0.179921	Gucy2c
NM_001108161	2.86276	4.26e-05	-1.11722	0.103162	Cilp
NM_001012352	2.15879	4.54e-05	-1.10087	0.129306	Dusp26
NM_001159594	2.02046	0.000724981	-1.09765	0.0558308	Casq1
NM_012912	2.7609	0.00963918	-1.07293	0.116483	Atf3
NM_019325	1.16134	0.0344831	-1.05837	0.0959687	Myh4
NM_001009487	1.53301	0.00395985	-1.05643	0.0661601	Ly49s4
NM_207590	3.07009	2.39e-05	-1.04277	0.137245	Nmt2
NM_012864	4.42977	5.91e-07	-1.02821	0.16016	Mmp7
NM_001013222	2.9465	2.82e-06	-1.02777	0.0558162	Rnd1
NM_001108344	2.70009	0.000227336	-1.00296	0.0839373	Ube2t
NM_001024767	2.07408	0.00162487	-1.00164	0.0614353	Dyrk3
NM_053704	1.85328	0.000758878	-0.977144	0.0513753	Bik
NM_033350	1.55181	0.00391644	-0.9717	0.0929934	Plcb3
NM_181086	1.96129	0.00128016	-0.967848	0.0936425	Tnfrsf12a
NM_001106293	1.7105	0.0163809	-0.938876	0.188192	Abca15
NM_001013128	2.1788	3.12e-05	-0.937949	0.0621352	Dusp18
NM_134472	1.2228	0.0245951	-0.937255	0.0561841	Kif2c
NM_138543	1.65141	0.0217246	-0.924033	0.125509	Pde9a
NM_022205	2.98156	9.56e-07	-0.918424	0.0645008	Cxcr4
NM_001034072	1.68452	0.00265975	-0.914134	0.0555981	Tpm1
NM_138889	2.27778	0.00262415	-0.912445	0.135884	Cdh13
NM_001108693	0.860614	0.0325121	-0.912313	0.0593463	Rbp7
NM_001077201	1.18173	0.033155	-0.910043	0.123207	Caln1
NM_013144	1.35058	0.021971	-0.909328	0.0659129	Igfbp1
NM_133298	3.96642	1.52e-07	-0.90919	0.0920173	Gpnmb
NM_139230	1.53366	0.0181282	-0.903995	0.0675204	Nexn
NM_012711	3.16107	2.39e-08	-0.902019	0.0506305	Itgam
NM_017061	2.18008	0.000260391	-0.900319	0.21177	Lox
NM_201418	2.67891	5.06e-05	-0.898979	0.0587767	Ns5atp9
NM_017116	1.08965	0.0452692	-0.880947	0.144076	Capn2
NM_001001801	2.28387	0.000147016	-0.87653	0.123731	Akap7
NM_013015	3.164	2.12e-07	-0.875029	0.0936355	Ptgds
NM_001106110	1.59331	0.0048088	-0.872612	0.100768	Dcdc2
NM_017238	1.285	0.00714083	-0.871091	0.0885281	Vipr2
NM_001130494	1.99603	0.00174154	-0.870768	0.0599311	Recql4
NM_031115	2.76283	2.38e-06	-0.864962	0.0656833	Sctr
NM_052803	2.74975	1.72e-07	-0.863156	0.0882919	Atp7a
NM_001024335	3.09318	2.77e-05	-0.859921	0.0789965	Cd27
NM_199403	2.57268	0.000869982	-0.850597	0.175297	Dd25
NM_001107609	1.26807	0.0110014	-0.84344	0.0757095	Kif20b
NM_022210	2.8611	6.54e-05	-0.84147	0.0795466	Max
NM_001106622	0.925436	0.0226446	-0.8397	0.163396	Tapbpl
NM_001108603	1.47386	8.74e-05	-0.833345	0.0525917	Ptprt
NM_001037554	1.87973	2.13e-05	-0.824823	0.0692517	Bex4
NM_130818	0.871715	0.0284755	-0.821559	0.0724671	Tas1r3
NM_145717	2.27382	0.00017509	-0.820517	0.0535681	Fxyd2
NM_032060	1.71701	0.00071104	-0.815877	0.126183	C3ar1
NM_001135855	1.63705	0.00417249	-0.81323	0.190037	Scara5
NM_001011984	1.65609	5.52e-05	-0.808804	0.0615896	Asb2
NM_001034139	2.29819	1.06e-05	-0.808646	0.136162	Lrrc8e
NM_001109390	1.06257	0.0473797	-0.801317	0.110275	Pcdhb9
NM_012881	2.13772	0.0122163	-0.798936	0.277636	Spp1
NM_012990	0.837946	0.022451	-0.798189	0.176631	Nog
NM_001106437	1.42064	0.00544307	-0.795476	0.10873	Fhdc1
NM_001005878	3.20884	7.91e-05	-0.794101	0.0961667	Kifc1
NM_001079706	1.66415	0.000580872	-0.793954	0.149532	Exnef
NM_001024334	1.30566	0.0278266	-0.791682	0.151426	LOC500300
NM_001034944	1.93885	0.00111532	-0.785872	0.107736	Grap2
NM_017214	2.866	3.37e-05	-0.785638	0.165708	Rgs4
NM_001099340	1.96567	0.000749198	-0.784166	0.0541841	Wdr35l
NM_012620	2.26483	2.59e-05	-0.778306	0.0564543	Serpine1
NM_001135010	0.903061	0.029121	-0.776892	0.0506779	Mcpt8l2
NM_019314	1.5944	0.000395515	-0.774897	0.138835	Kcnn2
NM_001108664	2.62886	1.87e-06	-0.770175	0.100516	RGD1308165
NM_001013952	2.18821	0.000522057	-0.76794	0.233501	LOC300308
NM_001024242	2.32188	3.77e-05	-0.7666	0.0640388	Ctsw
NM_153722	1.9212	0.000285555	-0.765563	0.129777	Mrgprf
NM_001077667	4.16591	9.06e-06	-0.763673	0.0606835	Ccdc68
NM_031642	2.16014	0.000201682	-0.761347	0.0844213	Klf6
NM_031610	1.42711	0.00665339	-0.758392	0.18986	Kcnj3
NM_017192	1.10666	0.00481497	-0.756687	0.0652651	S1pr2
NM_017253	4.96258	5.6e-08	-0.755745	0.0859633	Bcat1
NM_198740	2.229	1.44e-05	-0.753976	0.0606441	RT1-DMb
NM_134398	1.33648	0.00376718	-0.747542	0.0773527	Aagab
NM_001009496	2.55857	1.58e-05	-0.744999	0.131044	Ly49i9
NM_031702	1.66608	0.0119863	-0.73958	0.0500927	Cldn7
NM_001037365	1.87233	0.0120288	-0.736438	0.278277	Bex1
NM_138854	1.13393	0.0460941	-0.736401	0.0917289	Slc38a5
NM_001013428	2.45634	6.42e-08	-0.73416	0.0502703	Pla2g2d
NM_001002818	1.44684	0.000750436	-0.733603	0.0515863	Fkbpl
NM_001107769	1.00937	0.0124081	-0.732231	0.0662223	Slc24a5
NM_001134545	1.51763	0.00707646	-0.730884	0.122865	RGD1565772
NM_053606	3.05843	7.66e-05	-0.727919	0.0651931	Mmp23
NM_001107623	1.84621	5.5e-05	-0.726693	0.170578	Tmem26
NM_001024884	1.85439	0.000284792	-0.725685	0.0909031	RGD1309362
NM_001039005	2.72923	1.2e-05	-0.719731	0.204095	Mcoln2
NM_022935	1.77944	6.79e-05	-0.718502	0.151696	Abp1
NM_080906	1.11126	0.0219198	-0.718279	0.0683314	Ddit4
NM_001109386	2.4804	2.98e-05	-0.717181	0.0534849	Gpr183
NM_001106172	1.34222	0.00101828	-0.716537	0.0751058	Nod2
NM_001012232	1.94554	0.0136168	-0.715577	0.250528	Rnase17
NM_001106048	1.91677	4.97e-08	-0.715475	0.0940967	Dok2
NM_001025628	2.84897	6.48e-06	-0.714185	0.134621	Ropn1
NM_001100504	1.3712	0.00158712	-0.713928	0.067746	Gadd45gip1
NM_031557	1.12296	0.000924775	-0.713472	0.0841523	Ptgis
NM_199109	1.06676	0.0218366	-0.712007	0.0980605	Flvcr2
NM_001014044	1.74673	0.00377919	-0.705605	0.0880495	Tifa
NM_133527	0.957502	0.0299333	-0.703037	0.0682024	Folr1
NM_001108569	3.14024	4.86e-09	-0.699822	0.0965104	Gbp5
NM_213630	0.687644	0.0494428	-0.698673	0.136872	Btla
NM_001007625	1.20035	0.0039138	-0.694381	0.0704509	Epdr1
NM_020092	2.00209	0.00116326	-0.692865	0.23049	Sfrs12
NM_001108427	2.01125	2.1e-06	-0.69223	0.134335	Pfdn1
NM_001025155	1.30063	0.00116989	-0.691475	0.0584877	Lrrc17
NM_012771	2.32839	5.33e-05	-0.687187	0.121043	Lyz2
NM_019291	2.11028	9.34e-06	-0.687047	0.0945157	Car2
NM_031652	1.08342	0.0130696	-0.685336	0.0519426	Kcnab3
NM_024140	1.85329	0.00298906	-0.685261	0.125199	Nrgn
NM_001111115	1.3621	0.000887157	-0.684127	0.0699818	Begain
NM_139231	1.49675	0.0444574	-0.68402	0.190058	Nexn
NM_001034952	2.2888	4.99e-06	-0.676002	0.0886476	Pqlc3
NM_001033974	0.778803	0.0283201	-0.673471	0.0830786	Ensa
NM_001024349	2.17733	3.98e-05	-0.670825	0.0777822	Tnfrsf18
NM_021598	0.951154	0.0170285	-0.67064	0.0669853	Mcpt8
NM_001014209	1.61961	0.000819574	-0.669828	0.204241	LOC363060
NM_001110137	1.22918	0.00682693	-0.668227	0.0904976	Prom1
NM_001037512	1.28944	0.0138968	-0.665243	0.173322	Defb21
NM_032085	2.207	4.91e-06	-0.663593	0.0502335	Col3a1
NM_053591	1.57558	0.00106751	-0.661906	0.0547782	Dpep1
NM_001012089	3.36723	7.04e-05	-0.660921	0.123165	Dusp2
NM_001107062	1.20158	0.00609901	-0.660404	0.0969017	Cog1
NM_031818	1.05016	0.0104183	-0.659349	0.106879	Clic4
NM_001033896	0.803377	0.0127928	-0.658269	0.169553	Tmem79
NM_031831	0.858916	0.0243086	-0.656311	0.0889926	Rtn4
NM_019153	1.16605	0.00305427	-0.654841	0.126672	Fbln5
NM_001008333	0.936478	0.0223591	-0.653308	0.0592092	Amn1
NM_024146	1.23485	0.00124347	-0.652926	0.0985397	Fgfr1
NM_001013036	2.17647	0.00718594	-0.652388	0.079713	Gmpr2
NM_001107846	1.57135	4.93e-05	-0.650133	0.127659	Steap2
NM_139110	1.34674	0.00070101	-0.650052	0.12154	Gpr116
NM_022696	2.29975	0.00185613	-0.649878	0.0614296	Hand2
NM_001105883	1.1895	0.0463266	-0.648354	0.302266	Pvrl3
NM_001009533	1.0624	0.011377	-0.647696	0.0973409	Ccdc8
NM_001109009	1.43789	0.0082737	-0.647181	0.0651744	Aqp12a
NM_053398	1.50667	0.0031203	-0.644329	0.0782045	Gfra3
NM_017296	0.953702	0.0221618	-0.644182	0.104721	Kcnj2
NM_201350	1.25268	0.0166788	-0.642002	0.321289	Shank2
NM_001034124	0.749662	0.00789648	-0.641448	0.147382	Mfap4
NM_001134605	0.929631	0.015766	-0.639833	0.116188	RGD1561145
NM_013173	1.03042	0.00146186	-0.63952	0.0531139	Slc11a2
NM_013036	0.771671	0.047453	-0.639098	0.0992641	Sstr4
NM_053558	1.05422	0.0228521	-0.637385	0.167742	Trpc1
NM_031118	3.05985	4.33e-07	-0.636389	0.159654	Soat1
NM_031538	2.19376	4.57e-06	-0.636168	0.0863061	Cd8a
NM_021847	1.98968	0.0026271	-0.635744	0.243404	Vapb
NM_031841	2.37108	1.2e-06	-0.634493	0.119982	Scd
NM_144755	1.87279	0.000990159	-0.630077	0.235794	Trib3
NM_001000976	0.796383	0.00729694	-0.629331	0.162631	Olr806
NM_199103	1.88001	0.00143654	-0.62896	0.266112	Ikbkg
NM_130752	2.06584	0.000439527	-0.628127	0.240671	Fgf21
NM_030829	1.71643	1.8e-06	-0.626629	0.0522127	Grk5
NM_013069	3.58603	1.49e-06	-0.623277	0.235416	Cd74
NM_001127546	2.54887	8.55e-07	-0.62258	0.0629343	Kdelr3
NM_001017453	1.6421	0.00128737	-0.622272	0.285866	Pik3ip1
NM_001108426	2.26671	0.0100461	-0.621805	0.456678	Kif20a
NM_001134542	2.7472	7.62e-09	-0.621383	0.18181	Pcyox1l
NM_001108339	0.920917	0.00980964	-0.621041	0.116758	Gatc
NM_001012210	1.32019	0.00327887	-0.62047	0.0968973	Trim13
NM_001126081	0.970206	0.0240237	-0.620422	0.171538	Leap2
NM_017099	2.24315	3.67e-05	-0.618559	0.0541968	Kcnj8
NM_001135253	0.868466	0.00844512	-0.615817	0.0932003	LOC689933
NM_001013099	1.36841	0.00101363	-0.615374	0.0687252	Slc38a6
NM_172038	1.4506	0.00179937	-0.613935	0.0886309	Gstm5
NM_001033924	2.23224	3.37e-07	-0.612424	0.0699368	Fcer2
NM_057202	2.24966	0.000604321	-0.611286	0.223818	Kif5b
NM_001102408	1.05465	0.00254904	-0.611254	0.173393	Uck2
NM_001044295	1.49007	0.00104838	-0.610848	0.0792661	Tpd52l1
NM_001014078	0.750574	0.0373186	-0.608507	0.0813181	Wdr89
NM_001013940	1.02239	0.00263854	-0.606474	0.0589986	Dync2li1
NM_001106460	0.631315	0.0301628	-0.6047	0.0570712	Ptpn22
NM_001108183	1.22006	0.0248283	-0.603168	0.0836148	Manf
NM_001009654	1.10171	0.0033432	-0.602935	0.0838951	Spc25
NM_013028	1.0037	0.0263485	-0.601398	0.29811	Shox2
NM_001025768	1.85754	0.000120488	-0.601198	0.114327	Dsn1
Note, cytoband with strand as suffix. logFC,log2 (fold change). HFD:ND, comparison of high-fat diet group with normal diet group of rats. HFD+BBR:HFD,comparison of HFD plus BBR group with HFD-fed rats.
